# Supplementary material for: Short-chain fatty acid, butyrate prevents morphine-and paclitaxel-induced nociceptive hypersensitivity
Source: Sci Rep. 2023 Oct 18;13:17805. doi: 10.1038/s41598-023-44857-2 (PMC10584825; doi:10.1038/s41598-023-44857-2)
Supplement: Supplementary file 1 — Supplementary Information 1. [file 41598_2023_44857_MOESM1_ESM.xlsx]

## Sheet: Figure 1
Figure 1B	Hot Plate Latency (s)
Males	Treatment	No Butyrate																				Butyrate
	Saline	25.66	27.565	29.8	29.44	27.425	27.535	30	30	19.03	30	30	28.64	30								30	28.845	29.545	28.515	30	28.56	27	24.56	26.63	24.47	19.41	19.09	30	26.38
	Morphine	9.703	16.747	15.265	14.585	16.5	18.185	15.38	15.585	13.505	16.755	13.92	12.275	13.9	14.66							30	24.505	23.84	22.925	25.905	22.39	27.615	28.345	23.34	26.3	25.19	21.615	23.895	21.915
Figure 1C	Hot Plate Latency (s)
Females
	Treatment	No Butyrate																				Butyrate
	Saline	29.9	25.5	30	27.37	28.68	30	27.8	28.7	29.9	30											30	30	25.34	25.22	28.85	27.8	30	28.8	28.7	26.37
	Morphine	17.65	16.26	16.46	25.5	18.8	18.1	19.8	17.3	17.5	21.2											30	19.56	25.2	24.2	26.8	30	26.71	30	23.47	30
Figure 1E	Hot Plate Latency (s)
male	Treatment	No Butyrate													Butyrate
	Saline	22.68	28.74	24.78	26.5	27.04	30	25.36	20.23	25.48	30											24.3	23.9	29.4	28.8	30	27.7	23.5	26.61	26.6	25.9
	Morphine	22.36	15.69	9.4	16.32	22.6	15.6	13.81	20.7	18.91												19.1	24.24	21.2	22.8	10.15	16.6	13.23	20.71	20.32	15.61
Figure 1F	Hot Plate Latency (s)
male	Treatment	No Butyrate													Butyrate
	Saline	26.58	25.8	30	27.28	30	27.7	25.5	28.8	26.6	29.1											30	23.1	27.9	27.25	26.09	18.43	23.2	28.8	25.78	27.95
	Morphine	19.32	21.08	19.69	23.92	22.72	10.15	19.08	12.73	22.3												30	25.13	22.5	28.23	23.73	26.6	24.26	13.96	28.8	21.5
Figure 1G	Hot Plate Latency (s)
male	Treatment	No Butyrate													Butyrate
	Saline	26.2	28.2	27.9	28.8	29.2	18.77	28.7	28.46	30	30											30	23.8	30	27.8	30	29.2	25.81	24.31	30	30
	Morphine	22.85	22.78	28.22	20.92	19.465	13.2	28.8	11.88	25.31												29.37	30	28.24	23.52	27.72	30	28.63	24.6	30	18.9

## Sheet: Figure 2
	Figure 2B	Time spent engaging paw (sec)
		Treatment	No Butyrate																				Butyrate
		Vehicle	2.025	1.92	2.3625	1.7725	2.52	1.4175	2.3475	3.98275	2.0775	3.3375	3.535	3.09	2.655	2.8675	1.515						5.1725	2.8655	3.14	1.97	2.8875	1.94	1.925	3.2	2.8275
		Paclitaxel	3.025	7.455	3.955	2.7625	3.22	4.8625	8.5575	5.6925	5.45	7.3875	5.6175	10.07	8.435	13.6075	11.77	7.035					3.5075	2.91	1.89	1.805	2.5775	1.61	2.7275	3.165	3.2175	2.0025
	Figure 2C	Intesity Score
	Vehicle	Vehicle + Butyrate	Paclitaxel	Paclitaxel + Butyrate
	0	0.5	2	0.75
	0.25	1.25	3	1.25
	0.5	1	2.5	1
	0.5	1.25	2.5	1.75
	0	1	2.25	0.75
	1	1.5	3	1.25
	0	1	3	1
	0	1	1	1
	1.3	1	3	0.75
	1.6	1.25	2.5	1.25
	1.3	0.75	3	1
	1.5	0.75	2	1.5
	1.5	1.25	0.5	1
		0.25	1	1.75

## Sheet: Figure 3
Saline	trace	dV/dT		Morphine	trace	dV/dT		Morphine + Butyrate	trace	dV/dT
	-54.3213	0			-60.4248	0			-55.8472	0
	-54.0161	3.05176			-61.0352	-6.10352			-55.8472	0
	-54.0161	0			-60.4248	6.10352			-56.1523	-3.05176
	-54.0161	0			-60.4248	0			-56.1523	0
	-54.6265	-6.10352			-60.1196	3.05176			-56.1523	0
	-54.6265	0			-60.1196	0			-56.4575	-3.05176
	-54.3213	3.05176			-60.73	-6.10352			-55.8472	6.10352
	-54.3213	0			-60.73	0			-55.8472	0
	-54.3213	0			-60.73	0			-55.8472	0
	-54.0161	3.05176			-60.4248	3.05176			-55.8472	0
	-54.3213	-3.05176			-60.4248	0			-55.8472	0
	-54.3213	0			-60.73	-3.05176			-55.8472	0
	-54.3213	0			-60.4248	3.05176			-55.8472	0
	-54.0161	3.05176			-60.4248	0			-55.8472	0
	-54.3213	-3.05176			-60.4248	0			-56.1523	-3.05176
	-54.3213	0			-60.73	-3.05176			-55.8472	3.05176
	-54.3213	0			-60.73	0			-55.8472	0
	-54.3213	0			-60.73	0			-56.1523	-3.05176
	-54.3213	0			-61.0352	-3.05176			-55.8472	3.05176
	-54.0161	3.05176			-60.73	3.05176			-56.1523	-3.05176
	-54.6265	-6.10352			-60.4248	3.05176			-56.7627	-6.10352
	-54.3213	3.05176			-60.73	-3.05176			-56.1523	6.10352
	-54.3213	0			-60.4248	3.05176			-56.4575	-3.05176
	-54.3213	0			-60.1196	3.05176			-55.8472	6.10352
	-54.0161	3.05176			-60.4248	-3.05176			-55.8472	0
	-54.3213	-3.05176			-60.73	-3.05176			-55.542	3.05176
	-54.3213	0			-60.73	0			-56.4575	-9.15527
	-54.3213	0			-60.73	0			-56.1523	3.05176
	-54.3213	0			-60.73	0			-55.8472	3.05176
	-54.6265	-3.05176			-60.73	0			-56.4575	-6.10352
	-54.3213	3.05176			-60.4248	3.05176			-56.1523	3.05176
	-54.3213	0			-60.1196	3.05176			-56.1523	0
	-54.3213	0			-60.73	-6.10352			-56.4575	-3.05176
	-54.3213	0			-61.0352	-3.05176			-56.4575	0
	-54.3213	0			-60.4248	6.10352			-55.8472	6.10352
	-54.3213	0			-60.4248	0			-55.8472	0
	-54.6265	-3.05176			-60.73	-3.05176			-56.1523	-3.05176
	-54.3213	3.05176			-60.4248	3.05176			-56.4575	-3.05176
	-54.6265	-3.05176			-60.4248	0			-56.4575	0
	-54.3213	3.05176			-60.4248	0			-56.7627	-3.05176
	-54.3213	0			-60.4248	0			-55.8472	9.15527
	-54.3213	0			-60.4248	0			-56.1523	-3.05176
	-54.6265	-3.05176			-60.73	-3.05176			-56.1523	0
	-54.3213	3.05176			-60.4248	3.05176			-56.4575	-3.05176
	-54.6265	-3.05176			-60.73	-3.05176			-56.1523	3.05176
	-54.3213	3.05176			-60.73	0			-56.1523	0
	-54.3213	0			-60.73	0			-56.4575	-3.05176
	-54.0161	3.05176			-60.4248	3.05176			-56.4575	0
	-54.6265	-6.10352			-60.4248	0			-56.4575	0
	-54.3213	3.05176			-61.0352	-6.10352			-55.8472	6.10352
	-54.3213	0			-60.73	3.05176			-55.8472	0
	-53.7109	6.10352			-61.0352	-3.05176			-55.542	3.05176
	-54.0161	-3.05176			-60.4248	6.10352			-55.8472	-3.05176
	-54.3213	-3.05176			-60.4248	0			-55.8472	0
	-54.3213	0			-60.4248	0			-55.8472	0
	-54.3213	0			-60.4248	0			-55.8472	0
	-54.3213	0			-60.4248	0			-55.8472	0
	-54.3213	0			-60.73	-3.05176			-55.8472	0
	-54.6265	-3.05176			-60.73	0			-56.1523	-3.05176
	-54.6265	0			-60.73	0			-55.542	6.10352
	-54.3213	3.05176			-60.4248	3.05176			-55.542	0
	-54.3213	0			-60.4248	0			-55.542	0
	-54.0161	3.05176			-60.4248	0			-55.542	0
	-54.3213	-3.05176			-60.4248	0			-55.8472	-3.05176
	-54.6265	-3.05176			-60.4248	0			-55.8472	0
	-54.3213	3.05176			-60.73	-3.05176			-55.8472	0
	-54.0161	3.05176			-60.4248	3.05176			-55.8472	0
	-54.6265	-6.10352			-60.4248	0			-55.8472	0
	-54.3213	3.05176			-60.4248	0			-55.8472	0
	-54.3213	0			-60.73	-3.05176			-55.542	3.05176
	-54.6265	-3.05176			-60.73	0			-55.8472	-3.05176
	-54.6265	0			-60.4248	3.05176			-55.8472	0
	-54.3213	3.05176			-60.1196	3.05176			-55.8472	0
	-54.3213	0			-60.73	-6.10352			-56.1523	-3.05176
	-54.3213	0			-60.4248	3.05176			-55.542	6.10352
	-54.9316	-6.10352			-60.73	-3.05176			-55.542	0
	-54.6265	3.05176			-60.73	0			-55.8472	-3.05176
	-54.6265	0			-60.4248	3.05176			-56.1523	-3.05176
	-54.6265	0			-60.4248	0			-56.1523	0
	-54.6265	0			-60.4248	0			-55.8472	3.05176
	-54.6265	0			-60.4248	0			-56.4575	-6.10352
	-54.9316	-3.05176			-60.4248	0			-55.8472	6.10352
	-54.6265	3.05176			-60.4248	0			-55.8472	0
	-54.6265	0			-60.4248	0			-56.1523	-3.05176
	-54.3213	3.05176			-60.4248	0			-55.542	6.10352
	-54.3213	0			-60.1196	3.05176			-55.8472	-3.05176
	-54.6265	-3.05176			-60.73	-6.10352			-55.8472	0
	-54.0161	6.10352			-60.73	0			-55.8472	0
	-53.1006	9.15527			-60.4248	3.05176			-55.2368	6.10352
	-52.4902	6.10352			-59.5093	9.15527			-54.9316	3.05176
	-51.5747	9.15527			-58.2886	12.207			-54.3213	6.10352
	-50.9644	6.10352			-57.6782	6.10352			-53.4058	9.15527
	-49.7437	12.207			-56.7627	9.15527			-52.7954	6.10352
	-49.7437	0			-55.2368	15.2588			-52.4902	3.05176
	-49.1333	6.10352			-54.6265	6.10352			-51.8799	6.10352
	-47.9126	12.207			-53.1006	15.2588			-51.5747	3.05176
	-47.6074	3.05176			-52.7954	3.05176			-50.9644	6.10352
	-46.9971	6.10352			-51.8799	9.15527			-50.354	6.10352
	-46.6919	3.05176			-50.6592	12.207			-50.354	0
	-46.0815	6.10352			-50.354	3.05176			-49.4385	9.15527
	-45.4712	6.10352			-49.1333	12.207			-49.1333	3.05176
	-45.166	3.05176			-47.9126	12.207			-48.2178	9.15527
	-44.8608	3.05176			-47.3022	6.10352			-47.6074	6.10352
	-44.5557	3.05176			-46.3867	9.15527			-47.3022	3.05176
	-43.9453	6.10352			-46.0815	3.05176			-46.9971	3.05176
	-43.335	6.10352			-44.2505	18.3105			-46.9971	0
	-43.335	0			-43.9453	3.05176			-46.6919	3.05176
	-42.7246	6.10352			-43.0298	9.15527			-46.0815	6.10352
	-42.1143	6.10352			-42.7246	3.05176			-45.7764	3.05176
	-41.5039	6.10352			-41.8091	9.15527			-44.8608	9.15527
	-41.8091	-3.05176			-41.1987	6.10352			-44.8608	0
	-41.5039	3.05176			-40.5884	6.10352			-44.8608	0
	-41.1987	3.05176			-39.3677	12.207			-43.9453	9.15527
	-40.2832	9.15527			-38.147	12.207			-43.9453	0
	-39.6729	6.10352			-37.8418	3.05176			-43.335	6.10352
	-39.0625	6.10352			-37.2314	6.10352			-42.7246	6.10352
	-39.3677	-3.05176			-36.6211	6.10352			-43.0298	-3.05176
	-39.0625	3.05176			-35.7056	9.15527			-42.7246	3.05176
	-38.7573	3.05176			-35.0952	6.10352			-42.1143	6.10352
	-38.147	6.10352			-34.4849	6.10352			-42.1143	0
	-37.5366	6.10352			-33.8745	6.10352			-41.5039	6.10352
	-37.5366	0			-32.6538	12.207			-40.8936	6.10352
	-36.6211	9.15527			-32.0435	6.10352			-41.1987	-3.05176
	-36.6211	0			-31.4331	6.10352			-40.8936	3.05176
	-36.0107	6.10352			-30.5176	9.15527			-40.2832	6.10352
	-36.0107	0			-29.9072	6.10352			-39.978	3.05176
	-35.7056	3.05176			-29.2969	6.10352			-39.6729	3.05176
	-35.4004	3.05176			-28.3813	9.15527			-39.6729	0
	-35.4004	0			-27.771	6.10352			-39.3677	3.05176
	-35.0952	3.05176			-26.5503	12.207			-39.0625	3.05176
	-34.4849	6.10352			-25.6348	9.15527			-38.7573	3.05176
	-34.4849	0			-25.0244	6.10352			-38.7573	0
	-33.5693	9.15527			-24.4141	6.10352			-38.147	6.10352
	-33.8745	-3.05176			-23.1934	12.207			-37.8418	3.05176
	-33.2642	6.10352			-22.583	6.10352			-37.5366	3.05176
	-33.2642	0			-21.3623	12.207			-37.2314	3.05176
	-32.959	3.05176			-20.1416	12.207			-36.6211	6.10352
	-32.3486	6.10352			-18.9209	12.207			-36.6211	0
	-32.3486	0			-17.395	15.2588			-36.9263	-3.05176
	-31.7383	6.10352			-15.564	18.3105			-36.3159	6.10352
	-32.0435	-3.05176			-13.7329	18.3105			-35.7056	6.10352
	-31.1279	9.15527			-11.9019	18.3105			-35.4004	3.05176
	-31.1279	0			-9.76563	21.3623			-35.4004	0
	-30.8228	3.05176			-6.40869	33.5693			-35.0952	3.05176
	-30.5176	3.05176			-3.05176	33.5693			-35.0952	0
	-30.2124	3.05176			1.52588	45.7764			-34.4849	6.10352
	-29.9072	3.05176			7.01904	54.9316			-34.4849	0
	-29.6021	3.05176			13.7329	67.1387			-34.4849	0
	-29.2969	3.05176			21.6675	79.3457			-34.4849	0
	-29.2969	0			29.9072	82.3975			-33.5693	9.15527
	-29.2969	0			38.4522	85.4492			-33.2642	3.05176
	-28.3813	9.15527			45.7764	73.2422			-33.2642	0
	-27.771	6.10352			50.9644	51.8799			-33.2642	0
	-27.4658	3.05176			54.9316	39.6729			-32.959	3.05176
	-27.4658	0			56.4575	15.2588			-32.6538	3.05176
	-27.4658	0			56.7627	3.05176			-32.0435	6.10352
	-26.5503	9.15527			56.1523	-6.10352			-32.3486	-3.05176
	-26.5503	0			54.6265	-15.2588			-32.0435	3.05176
	-26.5503	0			53.4058	-12.207			-31.7383	3.05176
	-25.9399	6.10352			51.8799	-15.2588			-31.4331	3.05176
	-25.6348	3.05176			50.6592	-12.207			-31.1279	3.05176
	-25.6348	0			49.1333	-15.2588			-31.1279	0
	-25.0244	6.10352			47.6074	-15.2588			-30.5176	6.10352
	-24.7192	3.05176			46.6919	-9.15527			-30.2124	3.05176
	-24.4141	3.05176			45.7764	-9.15527			-30.5176	-3.05176
	-24.4141	0			44.5557	-12.207			-29.9072	6.10352
	-23.4985	9.15527			43.6401	-9.15527			-29.9072	0
	-22.8882	6.10352			41.8091	-18.3105			-29.6021	3.05176
	-22.583	3.05176			40.8935	-9.15527			-28.9917	6.10352
	-21.9727	6.10352			39.3677	-15.2588			-29.2969	-3.05176
	-21.3623	6.10352			37.8418	-15.2588			-28.6865	6.10352
	-21.3623	0			36.3159	-15.2588			-28.6865	0
	-20.752	6.10352			34.4849	-18.3105			-28.3813	3.05176
	-19.8364	9.15527			33.2642	-12.207			-28.3813	0
	-19.2261	6.10352			31.4331	-18.3105			-28.0762	3.05176
	-18.9209	3.05176			29.9072	-15.2588			-27.771	3.05176
	-18.0054	9.15527			28.3814	-15.2588			-27.4658	3.05176
	-17.0898	9.15527			26.5503	-18.3105			-27.1606	3.05176
	-15.8691	12.207			24.7192	-18.3105			-27.1606	0
	-15.2588	6.10352			23.4985	-12.207			-27.1606	0
	-14.3433	9.15527			22.2778	-12.207			-26.8555	3.05176
	-13.1226	12.207			20.4468	-18.3105			-26.5503	3.05176
	-11.9019	12.207			19.2261	-12.207			-26.2451	3.05176
	-9.76563	21.3623			17.395	-18.3105			-26.2451	0
	-8.23975	15.2588			15.8691	-15.2588			-25.9399	3.05176
	-5.18799	30.5176			14.3433	-15.2588			-25.9399	0
	-2.13623	30.5176			13.4277	-9.15527			-25.3296	6.10352
	1.83106	39.6728			12.207	-12.207			-24.7192	6.10352
	7.62939	57.9834			11.2915	-9.15527			-24.7192	0
	14.6484	70.1904			10.0708	-12.207			-25.0244	-3.05176
	24.1089	94.6045			8.23975	-18.3105			-24.1089	9.15527
	34.1797	100.708			7.32422	-9.15527			-24.1089	0
	44.5557	103.76			6.10352	-12.207			-24.1089	0
	54.0161	94.6045			4.88281	-12.207			-23.1934	9.15527
	61.3403	73.2422			3.96728	-9.15527			-23.1934	0
	65.6128	42.7246			2.74658	-12.207			-22.583	6.10352
	68.0542	24.4141			1.52588	-12.207			-22.583	0
	68.0542	0			0.305176	-12.207			-22.583	0
	67.1387	-9.15527			-0.30518	-6.10352			-21.6675	9.15527
	65.3076	-18.3105			-1.83105	-15.2588			-21.6675	0
	62.8662	-24.4141			-3.05176	-12.207			-21.0571	6.10352
	60.4248	-24.4141			-3.96729	-9.15527			-20.4468	6.10352
	57.6782	-27.4658			-5.49316	-15.2588			-20.1416	3.05176
	55.542	-21.3623			-6.40869	-9.15527			-19.2261	9.15527
	53.7109	-18.3105			-7.62939	-12.207			-18.9209	3.05176
	51.2695	-24.4141			-8.8501	-12.207			-18.0054	9.15527
	49.7437	-15.2588			-10.0708	-12.207			-18.0054	0
	47.6074	-21.3623			-11.5967	-15.2588			-18.0054	0
	46.3867	-12.207			-12.8174	-12.207			-15.8691	21.3623
	45.166	-12.207			-14.3433	-15.2588			-14.9536	9.15527
	43.335	-18.3105			-15.8691	-15.2588			-13.7329	12.207
	41.8091	-15.2588			-17.0898	-12.207			-12.8174	9.15527
	40.5884	-12.207			-18.3105	-12.207			-11.9019	9.15527
	39.6728	-9.15527			-19.8364	-15.2588			-9.76563	21.3623
	38.147	-15.2588			-21.0571	-12.207			-7.62939	21.3623
	36.9263	-12.207			-21.9727	-9.15527			-4.88281	27.4658
	36.0107	-9.15527			-23.1934	-12.207			-1.52588	33.5693
	34.4849	-15.2588			-24.4141	-12.207			3.35693	48.8281
	33.2642	-12.207			-25.9399	-15.2588			9.46045	61.0352
	31.7383	-15.2588			-26.8555	-9.15527			17.7002	82.3975
	30.8227	-9.15527			-27.771	-9.15527			27.1606	94.6045
	29.602	-12.207			-28.6865	-9.15527			36.6211	94.6045
	28.0762	-15.2588			-29.6021	-9.15527			46.3867	97.6562
	27.1606	-9.15527			-30.5176	-9.15527			54.9316	85.4492
	25.6348	-15.2588			-31.4331	-9.15527			61.0352	61.0352
	24.4141	-12.207			-32.6538	-12.207			64.0869	30.5176
	23.1934	-12.207			-32.959	-3.05176			65.918	18.3105
	21.6675	-15.2588			-33.2642	-3.05176			65.918	0
	20.1416	-15.2588			-34.1797	-9.15527			65.0024	-9.15527
	18.9209	-12.207			-34.4849	-3.05176			62.8662	-21.3623
	17.395	-15.2588			-35.7056	-12.207			60.73	-21.3623
	15.564	-18.3105			-36.3159	-6.10352			58.2886	-24.4141
	14.3433	-12.207			-36.3159	0			56.1523	-21.3623
	12.5122	-18.3105			-36.9263	-6.10352			54.0161	-21.3623
	10.9863	-15.2588			-37.2314	-3.05176			52.1851	-18.3105
	9.15527	-18.3105			-37.5366	-3.05176			50.354	-18.3105
	7.93457	-12.207			-37.8418	-3.05176			48.523	-18.3105
	6.10352	-18.3105			-38.147	-3.05176			46.9971	-15.2588
	4.27246	-18.3105			-38.147	0			45.7764	-12.207
	2.44141	-18.3105			-39.0625	-9.15527			43.9453	-18.3105
	1.2207	-12.207			-39.0625	0			42.4194	-15.2588
	-0.61035	-18.3105			-39.0625	0			41.5039	-9.15527
	-2.44141	-18.3105			-39.3677	-3.05176			39.978	-15.2588
	-4.27246	-18.3105			-39.3677	0			39.0625	-9.15527
	-6.40869	-21.3623			-39.6729	-3.05176			37.8418	-12.207
	-8.54492	-21.3623			-39.978	-3.05176			36.3159	-15.2588
	-10.9863	-24.4141			-39.978	0			34.79	-15.2588
	-13.1226	-21.3623			-39.978	0			33.8745	-9.15527
	-14.9536	-18.3105			-39.978	0			32.0435	-18.3105
	-18.0054	-30.5176			-40.2832	-3.05176			30.2124	-18.3105
	-21.0571	-30.5176			-40.5884	-3.05176			28.9917	-12.207
	-23.1934	-21.3623			-40.8936	-3.05176			27.771	-12.207
	-25.6348	-24.4141			-40.5884	3.05176			25.9399	-18.3105
	-28.3813	-27.4658			-40.8936	-3.05176			24.4141	-15.2588
	-30.5176	-21.3623			-40.5884	3.05176			22.2778	-21.3623
	-33.2642	-27.4658			-40.8936	-3.05176			21.3623	-9.15527
	-35.7056	-24.4141			-40.5884	3.05176			19.8364	-15.2588
	-37.8418	-21.3623			-41.1987	-6.10352			18.6157	-12.207
	-39.3677	-15.2588			-40.8936	3.05176			17.0898	-15.2588
	-41.1987	-18.3105			-41.1987	-3.05176			15.564	-15.2588
	-42.4194	-12.207			-40.8936	3.05176			14.0381	-15.2588
	-43.6401	-12.207			-40.8936	0			12.5122	-15.2588
	-45.166	-15.2588			-41.5039	-6.10352			10.9863	-15.2588
	-45.7764	-6.10352			-41.1987	3.05176			9.46045	-15.2588
	-46.3867	-6.10352			-40.8936	3.05176			8.23975	-12.207
	-47.3022	-9.15527			-40.8936	0			6.40869	-18.3105
	-47.6074	-3.05176			-41.1987	-3.05176			4.57764	-18.3105
	-48.2178	-6.10352			-41.1987	0			3.35693	-12.207
	-49.1333	-9.15527			-40.8936	3.05176			1.83106	-15.2588
	-49.1333	0			-40.8936	0			-0.30518	-21.3623
	-49.4385	-3.05176			-40.8936	0			-1.2207	-9.15527
	-49.7437	-3.05176			-41.1987	-3.05176			-2.74658	-15.2588
	-50.0488	-3.05176			-40.8936	3.05176			-4.57764	-18.3105
	-50.354	-3.05176			-40.8936	0			-6.40869	-18.3105
	-50.6592	-3.05176			-40.8936	0			-8.54492	-21.3623
	-50.9644	-3.05176			-41.5039	-6.10352			-10.0708	-15.2588
	-50.9644	0			-40.5884	9.15527			-12.207	-21.3623
	-50.9644	0			-40.8936	-3.05176			-14.0381	-18.3105
	-51.5747	-6.10352			-41.1987	-3.05176			-16.4795	-24.4141
	-51.5747	0			-40.5884	6.10352			-18.9209	-24.4141
	-51.5747	0			-40.8936	-3.05176			-20.752	-18.3105
	-51.8799	-3.05176			-40.2832	6.10352			-23.4985	-27.4658
	-51.8799	0			-40.5884	-3.05176			-25.6348	-21.3623
	-51.8799	0			-40.5884	0			-27.4658	-18.3105
	-51.8799	0			-40.2832	3.05176			-30.5176	-30.5176
	-52.1851	-3.05176			-40.5884	-3.05176			-32.6538	-21.3623
	-52.1851	0			-40.5884	0			-34.1797	-15.2588
	-52.1851	0			-40.8936	-3.05176			-36.3159	-21.3623
	-52.4902	-3.05176			-40.8936	0			-38.147	-18.3105
	-52.7954	-3.05176			-40.2832	6.10352			-39.3677	-12.207
	-52.4902	3.05176			-40.2832	0			-40.8936	-15.2588
	-52.1851	3.05176			-40.8936	-6.10352			-42.4194	-15.2588
	-52.4902	-3.05176			-40.2832	6.10352			-43.0298	-6.10352
	-52.1851	3.05176			-40.8936	-6.10352			-43.9453	-9.15527
	-52.7954	-6.10352			-40.5884	3.05176			-45.166	-12.207
	-52.7954	0			-40.2832	3.05176			-45.4712	-3.05176
	-52.7954	0			-40.5884	-3.05176			-46.3867	-9.15527
	-52.7954	0			-39.978	6.10352			-46.9971	-6.10352
	-52.7954	0			-39.978	0			-46.6919	3.05176
	-53.4058	-6.10352			-39.978	0			-47.9126	-12.207
	-52.7954	6.10352			-40.2832	-3.05176			-47.9126	0
	-53.1006	-3.05176			-40.2832	0			-47.9126	0
	-52.7954	3.05176			-39.978	3.05176			-48.2178	-3.05176
	-53.4058	-6.10352			-39.978	0			-48.2178	0
	-53.4058	0			-39.978	0			-49.1333	-9.15527
	-52.7954	6.10352			-39.978	0			-49.1333	0
	-53.1006	-3.05176			-39.6729	3.05176			-49.4385	-3.05176
	-53.1006	0			-39.6729	0			-49.4385	0
	-53.1006	0			-39.6729	0			-50.0488	-6.10352
	-52.7954	3.05176			-39.6729	0			-50.0488	0
	-53.1006	-3.05176			-39.6729	0			-49.7437	3.05176
	-53.1006	0			-39.6729	0			-50.0488	-3.05176
	-53.1006	0			-39.3677	3.05176			-50.0488	0
	-53.4058	-3.05176			-39.3677	0			-49.7437	3.05176
	-53.4058	0			-39.3677	0			-50.354	-6.10352
	-53.1006	3.05176			-39.3677	0			-50.354	0
	-53.1006	0			-39.0625	3.05176			-50.354	0
	-52.7954	3.05176			-39.0625	0			-50.354	0
	-53.4058	-6.10352			-39.0625	0			-50.354	0
	-53.4058	0			-39.0625	0			-50.6592	-3.05176
	-53.4058	0			-39.0625	0			-50.6592	0
	-53.4058	0			-39.0625	0			-50.6592	0
	-53.1006	3.05176			-38.4521	6.10352			-50.6592	0
	-52.7954	3.05176			-38.4521	0			-50.6592	0
	-53.4058	-6.10352			-38.4521	0			-50.6592	0
	-52.7954	6.10352			-38.7573	-3.05176			-50.354	3.05176
	-53.1006	-3.05176			-38.147	6.10352			-50.6592	-3.05176
	-53.1006	0			-38.147	0			-50.6592	0
	-53.1006	0			-39.0625	-9.15527			-50.6592	0
	-53.1006	0			-38.147	9.15527			-50.9644	-3.05176
	-52.7954	3.05176			-38.147	0			-50.9644	0
	-52.4902	3.05176			-38.4521	-3.05176			-50.9644	0
	-52.4902	0			-37.8418	6.10352			-50.9644	0
	-52.7954	-3.05176			-37.8418	0			-50.9644	0
	-52.7954	0			-37.8418	0			-50.9644	0
	-52.7954	0			-37.5366	3.05176			-51.2695	-3.05176
	-52.7954	0			-37.8418	-3.05176			-50.6592	6.10352
	-52.7954	0			-37.8418	0			-50.9644	-3.05176
	-52.4902	3.05176			-37.8418	0			-50.6592	3.05176
	-53.1006	-6.10352			-37.5366	3.05176			-50.9644	-3.05176
	-52.4902	6.10352			-37.5366	0			-50.6592	3.05176
	-52.4902	0			-37.2314	3.05176			-50.9644	-3.05176
	-52.4902	0			-37.2314	0			-51.2695	-3.05176
	-52.1851	3.05176			-37.5366	-3.05176			-50.9644	3.05176
	-52.4902	-3.05176			-37.5366	0			-50.9644	0
	-52.4902	0			-37.8418	-3.05176			-50.6592	3.05176
	-52.1851	3.05176			-37.8418	0			-50.354	3.05176
	-52.1851	0			-37.2314	6.10352			-50.6592	-3.05176
	-52.1851	0			-37.2314	0			-50.6592	0
	-51.8799	3.05176			-37.5366	-3.05176			-50.6592	0
	-52.1851	-3.05176			-37.2314	3.05176			-50.6592	0
	-51.8799	3.05176			-37.2314	0			-50.6592	0
	-52.1851	-3.05176			-37.2314	0			-50.6592	0
	-52.4902	-3.05176			-37.2314	0			-50.6592	0
	-51.8799	6.10352			-37.2314	0			-50.9644	-3.05176
	-51.8799	0			-37.5366	-3.05176			-50.354	6.10352
	-51.8799	0			-37.2314	3.05176			-50.354	0
	-52.1851	-3.05176			-37.2314	0			-50.354	0
	-52.1851	0			-37.5366	-3.05176			-50.354	0
	-52.1851	0			-36.9263	6.10352			-50.6592	-3.05176
	-51.5747	6.10352			-37.2314	-3.05176			-50.6592	0
	-51.8799	-3.05176			-37.2314	0			-50.0488	6.10352
	-51.8799	0			-37.2314	0			-50.6592	-6.10352
	-51.5747	3.05176			-36.9263	3.05176			-50.6592	0
	-51.5747	0			-37.2314	-3.05176			-50.0488	6.10352
	-51.2695	3.05176			-36.9263	3.05176			-50.6592	-6.10352
	-51.5747	-3.05176			-36.6211	3.05176			-50.354	3.05176
	-51.8799	-3.05176			-36.6211	0			-50.354	0
	-51.8799	0			-36.6211	0			-50.354	0
	-51.5747	3.05176			-36.6211	0			-50.354	0
	-51.2695	3.05176			-36.9263	-3.05176			-50.354	0
	-51.2695	0			-36.6211	3.05176			-50.0488	3.05176
	-51.5747	-3.05176			-36.6211	0			-50.0488	0
	-51.2695	3.05176			-36.6211	0			-50.0488	0
	-51.2695	0			-36.0107	6.10352			-49.7437	3.05176
	-51.5747	-3.05176			-36.3159	-3.05176			-50.0488	-3.05176
	-50.9644	6.10352			-36.6211	-3.05176			-49.7437	3.05176
	-51.2695	-3.05176			-36.3159	3.05176			-49.7437	0
	-50.9644	3.05176			-36.3159	0			-49.7437	0
	-51.2695	-3.05176			-36.6211	-3.05176			-49.4385	3.05176
	-50.9644	3.05176			-36.0107	6.10352			-49.4385	0
	-50.6592	3.05176			-36.3159	-3.05176			-49.4385	0
	-50.9644	-3.05176			-36.3159	0			-49.4385	0
	-50.6592	3.05176			-36.3159	0			-49.4385	0
	-50.6592	0			-36.3159	0			-49.1333	3.05176
	-50.6592	0			-36.3159	0			-49.1333	0
	-50.354	3.05176			-36.3159	0			-49.1333	0
	-50.6592	-3.05176			-36.0107	3.05176			-49.4385	-3.05176
	-50.354	3.05176			-35.7056	3.05176			-49.1333	3.05176
	-50.354	0			-35.7056	0			-48.2178	9.15527
	-50.354	0			-36.0107	-3.05176			-48.2178	0
	-50.354	0			-35.7056	3.05176			-48.5229	-3.05176
	-50.354	0			-35.4004	3.05176			-47.9126	6.10352
	-50.354	0			-35.7056	-3.05176			-48.2178	-3.05176
	-50.0488	3.05176			-35.7056	0			-48.5229	-3.05176
	-50.0488	0			-35.4004	3.05176			-48.2178	3.05176
	-50.0488	0			-35.7056	-3.05176			-47.9126	3.05176
	-50.0488	0			-35.7056	0			-48.2178	-3.05176
	-49.7437	3.05176			-35.4004	3.05176			-47.6074	6.10352
	-49.7437	0			-35.4004	0			-47.9126	-3.05176
	-49.7437	0			-35.4004	0			-47.9126	0
	-50.0488	-3.05176			-35.7056	-3.05176			-47.9126	0
	-49.7437	3.05176			-35.7056	0			-48.2178	-3.05176
	-49.7437	0			-35.0952	6.10352			-47.9126	3.05176
	-49.7437	0			-35.0952	0			-47.6074	3.05176
	-49.7437	0			-35.4004	-3.05176			-47.9126	-3.05176
	-49.7437	0			-35.4004	0			-47.6074	3.05176
	-49.4385	3.05176			-35.0952	3.05176			-47.6074	0
	-49.4385	0			-35.0952	0			-47.6074	0
	-49.1333	3.05176			-35.0952	0			-47.6074	0
	-49.4385	-3.05176			-35.4004	-3.05176			-48.2178	-6.10352
	-48.5229	9.15527			-35.4004	0			-47.6074	6.10352
	-49.1333	-6.10352			-35.0952	3.05176			-47.6074	0
	-49.4385	-3.05176			-35.0952	0			-47.6074	0
	-49.1333	3.05176			-35.0952	0			-47.3022	3.05176
	-48.5229	6.10352			-35.0952	0			-47.3022	0
	-48.5229	0			-35.0952	0			-46.9971	3.05176
	-48.5229	0			-34.79	3.05176			-47.3022	-3.05176
	-48.5229	0			-34.79	0			-46.9971	3.05176
	-48.5229	0			-35.0952	-3.05176			-47.6074	-6.10352
	-48.5229	0			-34.79	3.05176			-47.3022	3.05176
	-48.5229	0			-35.0952	-3.05176			-47.6074	-3.05176
	-48.5229	0			-34.79	3.05176			-47.3022	3.05176
	-48.5229	0			-35.0952	-3.05176			-47.3022	0
	-48.2178	3.05176			-34.79	3.05176			-46.3867	9.15527
	-48.2178	0			-34.79	0			-46.9971	-6.10352
	-47.6074	6.10352			-34.4849	3.05176			-46.6919	3.05176
	-47.9126	-3.05176			-34.4849	0			-46.9971	-3.05176
	-47.9126	0			-34.79	-3.05176			-46.9971	0
	-47.9126	0			-34.1797	6.10352			-46.6919	3.05176
	-47.9126	0			-34.4849	-3.05176			-46.3867	3.05176
	-47.9126	0			-34.1797	3.05176			-46.9971	-6.10352
	-47.6074	3.05176			-34.4849	-3.05176			-46.3867	6.10352
	-47.3022	3.05176			-34.4849	0			-46.3867	0
	-47.3022	0			-34.4849	0			-46.3867	0
	-47.3022	0			-34.1797	3.05176			-46.3867	0
	-47.6074	-3.05176			-34.1797	0			-46.3867	0
	-47.3022	3.05176			-34.1797	0			-46.3867	0
	-47.3022	0			-34.1797	0			-46.6919	-3.05176
	-46.9971	3.05176			-34.1797	0			-46.0815	6.10352
	-46.9971	0			-34.1797	0			-45.7764	3.05176
	-46.9971	0			-34.1797	0			-46.3867	-6.10352
	-46.9971	0			-34.1797	0			-45.7764	6.10352
	-47.3022	-3.05176			-33.8745	3.05176			-46.0815	-3.05176
	-46.9971	3.05176			-33.5693	3.05176			-46.0815	0
	-46.6919	3.05176			-33.8745	-3.05176			-45.4712	6.10352
	-46.6919	0			-34.1797	-3.05176			-45.7764	-3.05176
	-46.6919	0			-34.1797	0			-45.7764	0
	-46.3867	3.05176			-34.1797	0			-45.7764	0
	-46.3867	0			-34.1797	0			-45.4712	3.05176
	-46.3867	0			-33.5693	6.10352			-45.4712	0
	-46.3867	0			-33.8745	-3.05176			-45.4712	0
	-46.3867	0			-33.8745	0			-45.4712	0
	-45.7764	6.10352			-33.8745	0			-45.4712	0
	-46.3867	-6.10352			-34.1797	-3.05176			-45.4712	0
	-45.7764	6.10352			-33.5693	6.10352			-45.4712	0
	-45.7764	0			-33.8745	-3.05176			-45.4712	0
	-45.7764	0			-33.5693	3.05176			-44.8608	6.10352
	-45.7764	0			-34.1797	-6.10352			-45.166	-3.05176
	-45.7764	0			-33.5693	6.10352			-45.166	0
	-45.7764	0			-33.5693	0			-45.166	0
	-45.7764	0			-33.8745	-3.05176			-45.166	0
	-45.4712	3.05176			-33.8745	0			-45.166	0
	-45.4712	0			-33.5693	3.05176			-44.8608	3.05176
	-45.166	3.05176			-33.5693	0			-44.8608	0
	-45.4712	-3.05176			-33.8745	-3.05176			-44.5557	3.05176
	-45.7764	-3.05176			-33.5693	3.05176			-44.2505	3.05176
	-45.4712	3.05176			-33.5693	0			-44.5557	-3.05176
	-45.4712	0			-33.5693	0			-44.5557	0
	-45.166	3.05176			-33.2642	3.05176			-44.5557	0
	-45.166	0			-33.5693	-3.05176			-44.5557	0
	-45.166	0			-33.2642	3.05176			-44.2505	3.05176
	-45.166	0			-33.5693	-3.05176			-44.2505	0
	-45.166	0			-33.2642	3.05176			-44.2505	0
	-45.4712	-3.05176			-33.2642	0			-44.5557	-3.05176
	-45.166	3.05176			-33.5693	-3.05176			-44.2505	3.05176
	-45.166	0			-33.5693	0			-43.9453	3.05176
	-44.8608	3.05176			-33.2642	3.05176			-43.9453	0
	-44.8608	0			-32.959	3.05176			-43.9453	0
	-44.5557	3.05176			-33.2642	-3.05176			-44.2505	-3.05176
	-44.5557	0			-33.2642	0			-43.9453	3.05176
	-45.166	-6.10352			-33.2642	0			-43.9453	0
	-44.8608	3.05176			-33.5693	-3.05176			-43.9453	0
	-44.8608	0			-33.2642	3.05176			-43.6401	3.05176
	-44.5557	3.05176			-33.2642	0			-43.335	3.05176
	-44.2505	3.05176			-33.2642	0			-43.335	0
	-44.2505	0			-32.959	3.05176			-43.335	0
	-44.5557	-3.05176			-33.2642	-3.05176			-43.335	0
	-43.9453	6.10352			-32.959	3.05176			-43.9453	-6.10352
	-44.5557	-6.10352			-33.2642	-3.05176			-43.335	6.10352
	-44.5557	0			-32.6538	6.10352			-43.335	0
	-44.2505	3.05176			-32.959	-3.05176			-43.0298	3.05176
	-43.9453	3.05176			-32.959	0			-43.0298	0
	-43.9453	0			-32.6538	3.05176			-43.0298	0
	-43.6401	3.05176			-33.2642	-6.10352			-43.335	-3.05176
	-44.2505	-6.10352			-32.3486	9.15527			-42.7246	6.10352
	-44.2505	0			-33.2642	-9.15527			-43.0298	-3.05176
	-43.6401	6.10352			-32.6538	6.10352			-42.7246	3.05176
	-43.9453	-3.05176			-32.6538	0			-43.0298	-3.05176
	-43.335	6.10352			-32.6538	0			-43.0298	0
	-43.335	0			-32.3486	3.05176			-42.4194	6.10352
	-43.9453	-6.10352			-32.3486	0			-42.7246	-3.05176
	-43.335	6.10352			-32.6538	-3.05176			-42.4194	3.05176
	-43.335	0			-32.3486	3.05176			-42.7246	-3.05176
	-43.0298	3.05176			-32.6538	-3.05176			-42.7246	0
	-43.335	-3.05176			-32.6538	0			-42.7246	0
	-43.0298	3.05176			-32.6538	0			-42.7246	0
	-43.335	-3.05176			-32.6538	0			-42.4194	3.05176
	-43.0298	3.05176			-32.6538	0			-42.4194	0
	-42.4194	6.10352			-32.3486	3.05176			-42.7246	-3.05176
	-43.0298	-6.10352			-32.3486	0			-42.7246	0
	-43.0298	0			-32.959	-6.10352			-42.4194	3.05176
	-42.7246	3.05176			-32.6538	3.05176			-42.1143	3.05176
	-43.0298	-3.05176			-32.6538	0			-42.4194	-3.05176
	-42.7246	3.05176			-32.6538	0			-42.1143	3.05176
	-42.7246	0			-32.3486	3.05176			-42.1143	0
	-42.7246	0			-32.6538	-3.05176			-42.1143	0
	-42.7246	0			-32.3486	3.05176			-41.8091	3.05176
	-42.7246	0			-32.6538	-3.05176			-41.8091	0
	-42.7246	0			-32.3486	3.05176			-41.8091	0
	-42.4194	3.05176			-32.3486	0			-42.4194	-6.10352
	-42.4194	0			-32.6538	-3.05176			-42.7246	-3.05176
	-42.7246	-3.05176			-32.6538	0			-41.8091	9.15527
	-42.4194	3.05176			-32.6538	0			-41.8091	0
	-42.4194	0			-32.959	-3.05176			-41.8091	0
	-42.1143	3.05176			-32.3486	6.10352			-42.1143	-3.05176
	-42.4194	-3.05176			-32.3486	0			-41.8091	3.05176
	-42.4194	0			-32.3486	0			-42.1143	-3.05176
	-42.4194	0			-32.3486	0			-42.1143	0
	-42.4194	0			-32.3486	0			-41.8091	3.05176
	-42.4194	0			-32.3486	0			-42.1143	-3.05176
	-41.8091	6.10352			-32.3486	0			-42.1143	0
	-42.4194	-6.10352			-32.0435	3.05176			-41.8091	3.05176
	-42.1143	3.05176			-32.3486	-3.05176			-42.1143	-3.05176
	-42.1143	0			-32.0435	3.05176			-41.8091	3.05176
	-41.8091	3.05176			-32.0435	0			-41.8091	0
	-42.1143	-3.05176			-32.3486	-3.05176			-41.5039	3.05176
	-41.8091	3.05176			-32.3486	0			-41.8091	-3.05176
	-41.5039	3.05176			-32.0435	3.05176			-41.8091	0
	-41.8091	-3.05176			-32.0435	0			-41.5039	3.05176
	-41.5039	3.05176			-32.3486	-3.05176			-41.1987	3.05176
	-41.8091	-3.05176			-32.0435	3.05176			-41.8091	-6.10352
	-41.8091	0			-32.0435	0			-41.5039	3.05176
	-41.8091	0			-32.0435	0			-41.5039	0
	-41.5039	3.05176			-32.0435	0			-41.5039	0
	-41.1987	3.05176			-32.0435	0			-40.8936	6.10352
	-41.1987	0			-32.3486	-3.05176			-41.5039	-6.10352
	-41.1987	0			-32.0435	3.05176			-41.1987	3.05176
	-41.5039	-3.05176			-31.7383	3.05176			-40.8936	3.05176
	-41.1987	3.05176			-32.0435	-3.05176			-40.8936	0
	-41.5039	-3.05176			-31.7383	3.05176			-40.8936	0
	-41.5039	0			-32.0435	-3.05176			-40.5884	3.05176
	-41.5039	0			-31.7383	3.05176			-40.5884	0
	-40.8936	6.10352			-31.4331	3.05176			-40.2832	3.05176
	-40.8936	0			-31.7383	-3.05176			-40.5884	-3.05176
	-40.8936	0			-31.7383	0			-40.5884	0
	-40.5884	3.05176			-31.7383	0			-40.2832	3.05176
	-41.1987	-6.10352			-31.4331	3.05176			-40.5884	-3.05176
	-40.5884	6.10352			-31.7383	-3.05176			-39.978	6.10352
	-40.5884	0			-31.7383	0			-39.978	0
	-40.8936	-3.05176			-31.4331	3.05176			-40.2832	-3.05176
	-40.8936	0			-31.1279	3.05176			-39.978	3.05176
	-40.5884	3.05176			-31.4331	-3.05176			-40.2832	-3.05176
	-40.5884	0			-31.4331	0			-39.6729	6.10352
	-40.5884	0			-31.1279	3.05176			-39.978	-3.05176
	-40.5884	0			-31.4331	-3.05176			-39.978	0
	-40.8936	-3.05176			-31.4331	0			-40.2832	-3.05176
	-40.2832	6.10352			-31.1279	3.05176			-39.6729	6.10352
	-40.2832	0			-31.1279	0			-39.978	-3.05176
	-40.5884	-3.05176			-31.1279	0			-39.6729	3.05176
	-40.5884	0			-30.8228	3.05176			-40.2832	-6.10352
	-40.2832	3.05176			-31.1279	-3.05176			-39.978	3.05176
	-40.5884	-3.05176			-31.1279	0			-40.2832	-3.05176
	-40.5884	0			-30.8228	3.05176			-39.6729	6.10352
	-39.978	6.10352			-30.8228	0			-39.6729	0
	-40.5884	-6.10352			-31.1279	-3.05176			-39.6729	0
	-39.978	6.10352			-31.1279	0			-39.3677	3.05176
	-39.978	0			-30.8228	3.05176			-39.6729	-3.05176
	-40.2832	-3.05176			-30.8228	0			-39.978	-3.05176
	-40.2832	0			-31.1279	-3.05176			-39.6729	3.05176
	-39.6729	6.10352			-31.1279	0			-39.6729	0
	-39.978	-3.05176			-30.8228	3.05176			-39.6729	0
	-40.2832	-3.05176			-30.8228	0			-39.6729	0
	-39.6729	6.10352			-30.5176	3.05176			-39.3677	3.05176
	-39.978	-3.05176			-31.1279	-6.10352			-39.978	-6.10352
	-39.3677	6.10352			-30.8228	3.05176			-39.3677	6.10352
	-39.3677	0			-30.8228	0			-39.0625	3.05176
	-39.6729	-3.05176			-30.8228	0			-39.6729	-6.10352
	-39.6729	0			-30.5176	3.05176			-39.6729	0
	-39.6729	0			-30.8228	-3.05176			-39.978	-3.05176
	-39.6729	0			-30.5176	3.05176			-39.6729	3.05176
	-39.6729	0			-30.8228	-3.05176			-39.0625	6.10352
	-39.3677	3.05176			-30.8228	0			-38.7573	3.05176
	-39.3677	0			-30.5176	3.05176			-39.0625	-3.05176
	-39.3677	0			-30.8228	-3.05176			-39.978	-9.15527
	-39.0625	3.05176			-30.8228	0			-39.0625	9.15527
	-39.3677	-3.05176			-30.8228	0			-39.6729	-6.10352
	-39.3677	0			-30.5176	3.05176			-39.6729	0
	-39.0625	3.05176			-30.5176	0			-39.3677	3.05176
	-39.3677	-3.05176			-30.8228	-3.05176			-39.3677	0
	-39.0625	3.05176			-30.5176	3.05176			-39.3677	0
	-39.0625	0			-30.5176	0			-39.3677	0
	-38.7573	3.05176			-30.5176	0			-39.3677	0
	-39.0625	-3.05176			-30.5176	0			-39.0625	3.05176
	-39.0625	0			-30.2124	3.05176			-39.0625	0
	-39.0625	0			-30.8228	-6.10352			-39.0625	0
	-38.7573	3.05176			-30.5176	3.05176			-38.7573	3.05176
	-38.4521	3.05176			-30.5176	0			-39.0625	-3.05176
	-38.147	3.05176			-30.5176	0			-38.4521	6.10352
	-38.7573	-6.10352			-30.2124	3.05176			-39.0625	-6.10352
	-38.4521	3.05176			-30.5176	-3.05176			-38.4521	6.10352
	-38.147	3.05176			-30.5176	0			-38.4521	0
	-38.4521	-3.05176			-30.2124	3.05176			-39.3677	-9.15527
	-38.7573	-3.05176			-30.5176	-3.05176			-38.4521	9.15527
	-38.4521	3.05176			-30.5176	0			-38.7573	-3.05176
	-38.147	3.05176			-30.5176	0			-38.4521	3.05176
	-37.8418	3.05176			-30.5176	0			-38.147	3.05176
	-37.8418	0			-30.2124	3.05176			-38.4521	-3.05176
	-38.147	-3.05176			-30.5176	-3.05176			-38.4521	0
	-37.8418	3.05176			-30.5176	0			-38.147	3.05176
	-37.8418	0			-30.2124	3.05176			-38.4521	-3.05176
	-37.8418	0			-30.5176	-3.05176			-38.147	3.05176
	-37.8418	0			-30.5176	0			-38.4521	-3.05176
	-37.8418	0			-30.8228	-3.05176			-38.7573	-3.05176
	-37.8418	0			-30.2124	6.10352			-38.4521	3.05176
	-37.5366	3.05176			-30.2124	0			-38.147	3.05176
	-37.5366	0			-30.5176	-3.05176			-38.147	0
	-37.8418	-3.05176			-30.5176	0			-38.147	0
	-37.5366	3.05176			-30.2124	3.05176			-38.147	0
	-37.8418	-3.05176			-29.9072	3.05176			-38.7573	-6.10352
	-37.5366	3.05176			-29.9072	0			-38.4521	3.05176
	-37.2314	3.05176			-30.5176	-6.10352			-38.147	3.05176
	-37.5366	-3.05176			-30.5176	0			-38.147	0
	-37.2314	3.05176			-30.2124	3.05176			-37.8418	3.05176
	-37.2314	0			-30.2124	0			-37.8418	0
	-37.2314	0			-29.9072	3.05176			-38.147	-3.05176
	-37.2314	0			-30.2124	-3.05176			-38.147	0
	-36.9263	3.05176			-29.9072	3.05176			-38.147	0
	-37.2314	-3.05176			-29.9072	0			-37.8418	3.05176
	-36.6211	6.10352			-30.2124	-3.05176			-38.147	-3.05176
	-36.9263	-3.05176			-30.5176	-3.05176			-38.147	0
	-37.5366	-6.10352			-29.9072	6.10352			-38.147	0
	-36.9263	6.10352			-30.2124	-3.05176			-37.5366	6.10352
	-36.9263	0			-29.9072	3.05176			-37.5366	0
	-36.9263	0			-29.9072	0			-37.8418	-3.05176
	-36.6211	3.05176			-29.9072	0			-37.8418	0
	-36.9263	-3.05176			-29.9072	0			-37.8418	0
	-36.6211	3.05176			-29.9072	0			-37.8418	0
	-36.6211	0			-29.9072	0			-38.147	-3.05176
	-36.9263	-3.05176			-29.6021	3.05176			-37.2314	9.15527
	-36.6211	3.05176			-30.2124	-6.10352			-37.5366	-3.05176
	-36.6211	0			-29.6021	6.10352			-37.5366	0
	-36.3159	3.05176			-29.9072	-3.05176			-37.8418	-3.05176
	-36.6211	-3.05176			-29.6021	3.05176			-37.5366	3.05176
	-36.3159	3.05176			-29.6021	0			-37.2314	3.05176
	-36.3159	0			-29.6021	0			-37.5366	-3.05176
	-36.0107	3.05176			-29.9072	-3.05176			-38.147	-6.10352
	-36.0107	0			-29.9072	0			-37.5366	6.10352
	-36.3159	-3.05176			-29.6021	3.05176			-37.5366	0
	-36.0107	3.05176			-29.9072	-3.05176			-37.2314	3.05176
	-36.0107	0			-29.9072	0			-37.2314	0
	-36.0107	0			-29.9072	0			-37.2314	0
	-35.7056	3.05176			-29.6021	3.05176			-37.5366	-3.05176
	-35.4004	3.05176			-29.2969	3.05176			-37.8418	-3.05176
	-36.0107	-6.10352			-29.6021	-3.05176			-37.2314	6.10352
	-35.7056	3.05176			-29.6021	0			-37.2314	0
	-35.7056	0			-29.9072	-3.05176			-37.2314	0
	-36.0107	-3.05176			-29.9072	0			-36.9263	3.05176
	-35.7056	3.05176			-29.6021	3.05176			-36.9263	0
	-35.4004	3.05176			-29.6021	0			-37.2314	-3.05176
	-35.4004	0			-29.6021	0			-37.2314	0
	-35.7056	-3.05176			-29.2969	3.05176			-36.9263	3.05176
	-35.4004	3.05176			-29.9072	-6.10352			-37.2314	-3.05176
	-35.4004	0			-29.6021	3.05176			-37.2314	0
	-35.4004	0			-29.9072	-3.05176			-36.9263	3.05176
	-35.4004	0			-29.6021	3.05176			-36.9263	0
	-35.4004	0			-29.9072	-3.05176			-36.6211	3.05176
	-35.0952	3.05176			-30.2124	-3.05176			-36.9263	-3.05176
	-35.0952	0			-29.6021	6.10352			-36.9263	0
	-35.0952	0			-29.6021	0			-36.9263	0
	-35.0952	0			-29.2969	3.05176			-36.9263	0
	-35.0952	0			-29.6021	-3.05176			-36.9263	0
	-35.4004	-3.05176			-29.9072	-3.05176			-36.6211	3.05176
	-35.4004	0			-29.6021	3.05176			-36.9263	-3.05176
	-34.79	6.10352			-29.9072	-3.05176			-36.9263	0
	-35.0952	-3.05176			-29.2969	6.10352			-36.6211	3.05176
	-34.79	3.05176			-29.2969	0			-36.6211	0
	-35.0952	-3.05176			-29.6021	-3.05176			-36.9263	-3.05176
	-35.0952	0			-29.6021	0			-36.6211	3.05176
	-34.79	3.05176			-29.2969	3.05176			-36.9263	-3.05176
	-34.79	0			-29.2969	0			-37.2314	-3.05176
	-35.0952	-3.05176			-29.2969	0			-36.6211	6.10352
	-34.79	3.05176			-29.2969	0			-36.6211	0
	-34.4849	3.05176			-29.6021	-3.05176			-36.6211	0
	-34.4849	0			-29.2969	3.05176			-36.3159	3.05176
	-34.79	-3.05176			-28.6865	6.10352			-36.6211	-3.05176
	-35.0952	-3.05176			-29.2969	-6.10352			-37.2314	-6.10352
	-34.79	3.05176			-28.9917	3.05176			-36.6211	6.10352
	-34.79	0			-28.9917	0			-36.6211	0
	-34.4849	3.05176			-29.2969	-3.05176			-36.6211	0
	-34.4849	0			-29.2969	0			-36.6211	0
	-34.4849	0			-28.6865	6.10352			-36.3159	3.05176
	-34.4849	0			-29.2969	-6.10352			-36.9263	-6.10352
	-34.79	-3.05176			-28.9917	3.05176			-36.3159	6.10352
	-34.4849	3.05176			-29.2969	-3.05176			-36.0107	3.05176
	-34.4849	0			-28.6865	6.10352			-36.9263	-9.15527
	-34.79	-3.05176			-28.9917	-3.05176			-36.6211	3.05176
	-34.4849	3.05176			-28.9917	0			-36.6211	0
	-33.8745	6.10352			-28.6865	3.05176			-36.6211	0
	-34.1797	-3.05176			-28.6865	0			-36.3159	3.05176
	-34.4849	-3.05176			-28.6865	0			-36.0107	3.05176
	-34.1797	3.05176			-28.3813	3.05176			-36.0107	0
	-34.1797	0			-28.3813	0			-36.6211	-6.10352
	-34.1797	0			-28.6865	-3.05176			-36.6211	0
	-34.1797	0			-28.6865	0			-36.6211	0
	-34.1797	0			-28.6865	0			-36.6211	0
	-34.4849	-3.05176			-28.9917	-3.05176			-36.0107	6.10352
	-33.8745	6.10352			-28.6865	3.05176			-36.0107	0
	-33.5693	3.05176			-28.6865	0			-35.7056	3.05176
	-33.8745	-3.05176			-28.3813	3.05176			-35.7056	0
	-34.1797	-3.05176			-28.6865	-3.05176			-35.7056	0
	-33.8745	3.05176			-28.3813	3.05176			-35.7056	0
	-34.1797	-3.05176			-28.6865	-3.05176			-36.0107	-3.05176
	-33.5693	6.10352			-28.3813	3.05176			-35.7056	3.05176
	-33.8745	-3.05176			-28.3813	0			-35.7056	0
	-33.5693	3.05176			-28.3813	0			-35.4004	3.05176
	-33.5693	0			-28.3813	0			-35.4004	0
	-33.5693	0			-28.3813	0			-35.7056	-3.05176
	-33.5693	0			-28.3813	0			-35.4004	3.05176
	-33.8745	-3.05176			-28.0762	3.05176			-35.7056	-3.05176
	-33.2642	6.10352			-28.3813	-3.05176			-35.4004	3.05176
	-33.5693	-3.05176			-28.6865	-3.05176			-35.7056	-3.05176
	-33.5693	0			-28.6865	0			-35.4004	3.05176
	-33.5693	0			-28.6865	0			-35.7056	-3.05176
	-33.2642	3.05176			-28.6865	0			-35.4004	3.05176
	-33.5693	-3.05176			-28.6865	0			-35.0952	3.05176
	-33.5693	0			-28.6865	0			-35.7056	-6.10352
	-32.959	6.10352			-28.3813	3.05176			-35.4004	3.05176
	-33.5693	-6.10352			-28.3813	0			-35.7056	-3.05176
	-33.2642	3.05176			-28.3813	0			-35.4004	3.05176
	-33.2642	0			-28.6865	-3.05176			-35.4004	0
	-33.2642	0			-28.3813	3.05176			-35.4004	0
	-33.5693	-3.05176			-28.3813	0			-35.4004	0
	-33.2642	3.05176			-28.6865	-3.05176			-35.4004	0
	-33.5693	-3.05176			-28.6865	0			-35.7056	-3.05176
	-32.959	6.10352			-28.6865	0			-35.7056	0
	-32.959	0			-28.3813	3.05176			-35.7056	0
	-33.2642	-3.05176			-28.3813	0			-35.7056	0
	-33.2642	0			-28.6865	-3.05176			-35.4004	3.05176
	-33.2642	0			-28.6865	0			-35.4004	0
	-33.2642	0			-28.6865	0			-35.7056	-3.05176
	-32.6538	6.10352			-28.6865	0			-35.0952	6.10352
	-33.2642	-6.10352			-28.3813	3.05176			-35.4004	-3.05176
	-32.959	3.05176			-28.3813	0			-35.7056	-3.05176
	-32.6538	3.05176			-28.3813	0			-35.0952	6.10352
	-32.959	-3.05176			-28.3813	0			-36.0107	-9.15527
	-32.959	0			-28.3813	0			-35.7056	3.05176
	-32.959	0			-28.3813	0			-35.4004	3.05176
	-32.6538	3.05176			-28.6865	-3.05176			-35.4004	0
	-32.6538	0			-28.6865	0			-35.4004	0
	-32.6538	0			-28.3813	3.05176			-35.0952	3.05176
	-32.6538	0			-28.6865	-3.05176			-35.4004	-3.05176
	-32.959	-3.05176			-28.6865	0			-35.4004	0
	-32.6538	3.05176			-28.3813	3.05176			-35.7056	-3.05176
	-32.959	-3.05176			-28.3813	0			-35.7056	0
	-32.959	0			-28.6865	-3.05176			-35.7056	0
	-32.959	0			-28.6865	0			-35.0952	6.10352
	-32.6538	3.05176			-28.3813	3.05176			-35.0952	0
	-32.3486	3.05176			-28.9917	-6.10352			-35.7056	-6.10352
	-32.3486	0			-28.3813	6.10352			-35.0952	6.10352
	-32.6538	-3.05176			-28.6865	-3.05176			-35.7056	-6.10352
	-32.959	-3.05176			-28.3813	3.05176			-35.4004	3.05176
	-32.3486	6.10352			-28.3813	0			-35.0952	3.05176
	-32.959	-6.10352			-28.3813	0			-35.4004	-3.05176
	-32.6538	3.05176			-28.6865	-3.05176			-35.0952	3.05176
	-32.3486	3.05176			-28.3813	3.05176			-35.4004	-3.05176
	-32.6538	-3.05176			-28.3813	0			-35.0952	3.05176
	-32.3486	3.05176			-28.3813	0			-35.4004	-3.05176
	-32.3486	0			-28.3813	0			-35.4004	0
	-32.3486	0			-28.0762	3.05176			-35.0952	3.05176
	-32.3486	0			-28.3813	-3.05176			-35.7056	-6.10352
	-32.3486	0			-28.3813	0			-35.0952	6.10352
	-32.0435	3.05176			-28.3813	0			-35.4004	-3.05176
	-32.3486	-3.05176			-28.3813	0			-35.0952	3.05176
	-32.0435	3.05176			-28.3813	0			-35.0952	0
	-32.0435	0			-28.3813	0			-35.0952	0
	-31.7383	3.05176			-28.3813	0			-35.4004	-3.05176
	-32.0435	-3.05176			-28.0762	3.05176			-35.0952	3.05176
	-32.3486	-3.05176			-28.0762	0			-35.0952	0
	-32.3486	0			-27.771	3.05176			-34.79	3.05176
	-32.0435	3.05176			-28.6865	-9.15527			-35.0952	-3.05176
	-31.7383	3.05176			-28.0762	6.10352			-35.0952	0
	-32.0435	-3.05176			-28.0762	0			-35.0952	0
	-31.7383	3.05176			-28.0762	0			-35.0952	0
	-32.0435	-3.05176			-27.771	3.05176			-34.79	3.05176
	-32.0435	0			-28.0762	-3.05176			-35.0952	-3.05176
	-31.7383	3.05176			-27.771	3.05176			-35.0952	0
	-32.0435	-3.05176			-28.0762	-3.05176			-34.79	3.05176
	-32.0435	0			-28.3813	-3.05176			-35.4004	-6.10352
	-32.0435	0			-28.3813	0			-35.0952	3.05176
	-31.7383	3.05176			-28.0762	3.05176			-34.79	3.05176
	-31.7383	0			-27.771	3.05176			-34.79	0
	-31.7383	0			-28.0762	-3.05176			-34.79	0
	-32.0435	-3.05176			-28.0762	0			-35.0952	-3.05176
	-31.7383	3.05176			-27.771	3.05176			-35.0952	0
	-31.7383	0			-27.771	0			-34.79	3.05176
	-31.7383	0			-27.771	0			-35.0952	-3.05176
	-31.7383	0			-27.4658	3.05176			-35.4004	-3.05176
	-31.4331	3.05176			-27.771	-3.05176			-35.0952	3.05176
	-31.1279	3.05176			-28.0762	-3.05176			-35.0952	0
	-32.0435	-9.15527			-27.771	3.05176			-35.0952	0
	-31.4331	6.10352			-27.771	0			-34.79	3.05176
	-31.4331	0			-27.771	0			-34.79	0
	-31.7383	-3.05176			-27.4658	3.05176			-35.0952	-3.05176
	-31.1279	6.10352			-27.4658	0			-34.79	3.05176
	-31.7383	-6.10352			-27.4658	0			-34.79	0
	-31.4331	3.05176			-27.4658	0			-34.79	0
	-31.4331	0			-27.4658	0			-34.4849	3.05176
	-31.1279	3.05176			-27.771	-3.05176			-34.79	-3.05176
	-31.1279	0			-27.771	0			-34.79	0
	-30.8228	3.05176			-27.4658	3.05176			-34.4849	3.05176
	-31.1279	-3.05176			-27.1606	3.05176			-35.0952	-6.10352
	-30.8228	3.05176			-27.4658	-3.05176			-34.4849	6.10352
	-30.8228	0			-27.4658	0			-34.79	-3.05176
	-31.1279	-3.05176			-27.1606	3.05176			-34.79	0
	-30.8228	3.05176			-27.4658	-3.05176			-34.79	0
	-31.1279	-3.05176			-27.4658	0			-34.79	0
	-30.8228	3.05176			-27.4658	0			-34.4849	3.05176
	-30.5176	3.05176			-27.4658	0			-34.4849	0
	-30.8228	-3.05176			-27.4658	0			-34.4849	0
	-30.2124	6.10352			-27.4658	0			-34.4849	0
	-30.5176	-3.05176			-27.4658	0			-34.4849	0
	-30.8228	-3.05176			-27.4658	0			-34.79	-3.05176
	-30.8228	0			-27.1606	3.05176			-34.79	0
	-30.5176	3.05176			-26.8555	3.05176			-34.4849	3.05176
	-30.8228	-3.05176			-27.4658	-6.10352			-34.1797	3.05176
	-30.5176	3.05176			-27.4658	0			-34.4849	-3.05176
	-30.5176	0			-27.1606	3.05176			-34.1797	3.05176
	-30.5176	0			-27.4658	-3.05176			-34.4849	-3.05176
	-30.2124	3.05176			-27.1606	3.05176			-34.4849	0
	-30.5176	-3.05176			-27.1606	0			-34.1797	3.05176
	-30.2124	3.05176			-27.4658	-3.05176			-34.4849	-3.05176
	-30.8228	-6.10352			-27.1606	3.05176			-34.4849	0
	-30.5176	3.05176			-27.4658	-3.05176			-34.4849	0
	-30.8228	-3.05176			-27.4658	0			-34.1797	3.05176
	-30.2124	6.10352			-27.1606	3.05176			-34.4849	-3.05176
	-30.2124	0			-27.1606	0			-34.4849	0
	-30.5176	-3.05176			-27.1606	0			-34.1797	3.05176
	-30.2124	3.05176			-26.8555	3.05176			-34.1797	0
	-30.2124	0			-27.1606	-3.05176			-34.4849	-3.05176
	-29.9072	3.05176			-27.4658	-3.05176			-33.8745	6.10352
	-30.2124	-3.05176			-27.4658	0			-34.1797	-3.05176
	-29.9072	3.05176			-27.1606	3.05176			-34.1797	0
	-30.2124	-3.05176			-27.1606	0			-34.1797	0
	-30.2124	0			-27.1606	0			-34.4849	-3.05176
	-29.9072	3.05176			-27.1606	0			-34.1797	3.05176
	-30.2124	-3.05176			-26.8555	3.05176			-33.8745	3.05176
	-30.2124	0			-27.1606	-3.05176			-33.8745	0
	-30.2124	0			-27.771	-6.10352			-34.1797	-3.05176
	-29.9072	3.05176			-27.1606	6.10352			-34.4849	-3.05176
	-29.9072	0			-27.4658	-3.05176			-34.1797	3.05176
	-29.6021	3.05176			-27.1606	3.05176			-34.1797	0
	-30.2124	-6.10352			-26.8555	3.05176			-34.1797	0
	-29.9072	3.05176			-27.1606	-3.05176			-34.1797	0
	-30.2124	-3.05176			-26.8555	3.05176			-34.4849	-3.05176
	-29.9072	3.05176			-27.1606	-3.05176			-34.1797	3.05176
	-29.9072	0			-27.1606	0			-34.4849	-3.05176
	-30.2124	-3.05176			-27.1606	0			-34.1797	3.05176
	-29.9072	3.05176			-27.1606	0			-33.5693	6.10352
	-29.6021	3.05176			-27.1606	0			-33.8745	-3.05176
	-29.6021	0			-27.1606	0			-33.2642	6.10352
	-30.2124	-6.10352			-27.1606	0			-34.4849	-12.207
	-29.6021	6.10352			-26.8555	3.05176			-34.1797	3.05176
	-29.9072	-3.05176			-26.8555	0			-34.1797	0
	-29.6021	3.05176			-26.8555	0			-34.1797	0
	-29.6021	0			-26.8555	0			-34.1797	0
	-29.6021	0			-27.1606	-3.05176			-34.1797	0
	-29.9072	-3.05176			-26.8555	3.05176			-33.5693	6.10352
	-29.9072	0			-26.8555	0			-33.5693	0
	-29.9072	0			-26.8555	0			-33.5693	0
	-29.9072	0			-27.1606	-3.05176			-33.5693	0
	-29.9072	0			-27.1606	0			-34.1797	-6.10352
	-29.2969	6.10352			-26.8555	3.05176			-34.1797	0
	-29.6021	-3.05176			-26.8555	0			-33.8745	3.05176
	-29.6021	0			-27.1606	-3.05176			-33.5693	3.05176
	-29.6021	0			-26.8555	3.05176			-33.8745	-3.05176
	-29.6021	0			-26.8555	0			-33.8745	0
	-29.6021	0			-26.8555	0			-33.2642	6.10352
	-29.6021	0			-26.5503	3.05176			-32.959	3.05176
	-29.2969	3.05176			-26.5503	0			-33.5693	-6.10352
	-29.6021	-3.05176			-26.2451	3.05176			-33.5693	0
	-29.6021	0			-26.8555	-6.10352			-33.5693	0
	-29.6021	0			-26.2451	6.10352			-33.2642	3.05176
	-29.2969	3.05176			-26.5503	-3.05176			-33.5693	-3.05176
	-28.9917	3.05176			-26.2451	3.05176			-33.2642	3.05176
	-29.2969	-3.05176			-26.2451	0			-32.959	3.05176
	-29.2969	0			-26.2451	0			-33.5693	-6.10352
	-29.2969	0			-26.2451	0			-33.5693	0
	-29.2969	0			-25.9399	3.05176			-33.5693	0
	-29.2969	0			-26.2451	-3.05176			-33.5693	0
	-28.9917	3.05176			-26.2451	0			-33.2642	3.05176
	-28.9917	0			-26.2451	0			-33.2642	0
	-28.9917	0			-26.2451	0			-33.2642	0
	-29.2969	-3.05176			-26.5503	-3.05176			-33.2642	0
	-29.2969	0			-25.9399	6.10352			-33.2642	0
	-28.9917	3.05176			-26.2451	-3.05176			-33.5693	-3.05176
	-29.2969	-3.05176			-26.2451	0			-33.5693	0
	-29.2969	0			-25.9399	3.05176			-33.2642	3.05176
	-28.9917	3.05176			-25.9399	0			-33.2642	0
	-29.2969	-3.05176			-26.5503	-6.10352			-33.2642	0
	-28.9917	3.05176			-26.2451	3.05176			-33.2642	0
	-28.6865	3.05176			-26.2451	0			-33.5693	-3.05176
	-28.9917	-3.05176			-25.9399	3.05176			-33.5693	0
	-28.6865	3.05176			-26.2451	-3.05176			-33.5693	0
	-28.6865	0			-25.9399	3.05176			-33.5693	0
	-29.2969	-6.10352			-26.2451	-3.05176			-33.5693	0
	-29.2969	0			-26.2451	0			-33.5693	0
	-29.2969	0			-25.9399	3.05176			-33.8745	-3.05176
	-29.6021	-3.05176			-25.9399	0			-33.5693	3.05176
	-29.2969	3.05176			-25.9399	0			-33.5693	0
	-28.6865	6.10352			-25.9399	0			-33.5693	0
	-28.9917	-3.05176			-26.2451	-3.05176			-33.5693	0
	-28.6865	3.05176			-25.9399	3.05176			-33.5693	0
	-28.9917	-3.05176			-25.9399	0			-33.5693	0
	-28.6865	3.05176			-25.9399	0			-33.5693	0
	-28.6865	0			-26.2451	-3.05176			-33.5693	0
	-28.9917	-3.05176			-25.6348	6.10352			-33.8745	-3.05176
	-29.6021	-6.10352			-25.9399	-3.05176			-33.5693	3.05176
	-28.9917	6.10352			-26.5503	-6.10352			-33.2642	3.05176
	-28.6865	3.05176			-25.9399	6.10352			-33.5693	-3.05176
	-28.3813	3.05176			-25.9399	0			-33.5693	0
	-28.9917	-6.10352			-25.6348	3.05176			-33.2642	3.05176
	-28.6865	3.05176			-25.9399	-3.05176			-33.2642	0
	-29.2969	-6.10352			-26.2451	-3.05176			-33.2642	0
	-28.9917	3.05176			-25.9399	3.05176			-33.2642	0
	-28.6865	3.05176			-25.9399	0			-33.2642	0
	-28.6865	0			-26.2451	-3.05176			-33.5693	-3.05176
	-28.6865	0			-25.9399	3.05176			-33.2642	3.05176
	-28.6865	0			-26.2451	-3.05176			-33.2642	0
	-28.9917	-3.05176			-25.9399	3.05176			-33.2642	0
	-28.6865	3.05176			-25.6348	3.05176			-33.2642	0
	-28.6865	0			-25.6348	0			-33.2642	0
	-28.6865	0			-25.6348	0			-32.959	3.05176
	-28.9917	-3.05176			-25.6348	0			-33.5693	-6.10352
	-28.6865	3.05176			-25.6348	0			-32.959	6.10352
	-28.6865	0			-25.6348	0			-33.2642	-3.05176
	-28.6865	0			-25.6348	0			-32.959	3.05176
	-28.0762	6.10352			-25.3296	3.05176			-32.959	0
	-28.6865	-6.10352			-25.6348	-3.05176			-33.2642	-3.05176
	-28.3813	3.05176			-25.6348	0			-33.2642	0
	-28.6865	-3.05176			-25.6348	0			-33.2642	0
	-28.9917	-3.05176			-25.6348	0			-32.959	3.05176
	-28.3813	6.10352			-25.3296	3.05176			-32.959	0
	-28.6865	-3.05176			-25.0244	3.05176			-32.6538	3.05176
	-28.6865	0			-25.0244	0			-33.2642	-6.10352
	-28.3813	3.05176			-25.6348	-6.10352			-33.2642	0
	-28.3813	0			-25.3296	3.05176			-32.959	3.05176
	-28.6865	-3.05176			-25.0244	3.05176			-33.2642	-3.05176
	-28.6865	0			-25.3296	-3.05176			-32.959	3.05176
	-28.9917	-3.05176			-25.0244	3.05176			-32.959	0
	-28.3813	6.10352			-25.3296	-3.05176			-32.6538	3.05176
	-28.6865	-3.05176			-25.6348	-3.05176			-32.959	-3.05176
	-28.3813	3.05176			-25.0244	6.10352			-32.6538	3.05176
	-28.6865	-3.05176			-25.0244	0			-32.959	-3.05176
	-29.2969	-6.10352			-25.0244	0			-32.959	0
	-29.2969	0			-25.0244	0			-32.959	0
	-28.6865	6.10352			-25.0244	0			-32.959	0
	-28.6865	0			-25.0244	0			-32.6538	3.05176
	-28.6865	0			-25.0244	0			-32.6538	0
	-28.6865	0			-25.3296	-3.05176			-32.3486	3.05176
	-28.6865	0			-25.0244	3.05176			-32.3486	0
	-28.6865	0			-25.0244	0			-32.6538	-3.05176
	-28.9917	-3.05176			-24.7192	3.05176			-32.6538	0
	-28.9917	0			-25.0244	-3.05176			-32.959	-3.05176
	-28.3813	6.10352			-25.0244	0			-32.6538	3.05176
	-29.2969	-9.15527			-25.0244	0			-32.6538	0
	-28.6865	6.10352			-25.0244	0			-32.6538	0
	-28.3813	3.05176			-25.0244	0			-32.3486	3.05176
	-28.6865	-3.05176			-25.0244	0			-32.3486	0
	-29.2969	-6.10352			-25.0244	0			-32.6538	-3.05176
	-28.6865	6.10352			-24.7192	3.05176			-32.3486	3.05176
	-28.9917	-3.05176			-25.0244	-3.05176			-32.3486	0
	-28.6865	3.05176			-25.0244	0			-32.3486	0
	-28.3813	3.05176			-25.0244	0			-32.6538	-3.05176
	-28.6865	-3.05176			-25.0244	0			-32.6538	0
	-28.3813	3.05176			-24.7192	3.05176			-32.3486	3.05176
	-28.3813	0			-24.7192	0			-32.6538	-3.05176
	-28.6865	-3.05176			-25.0244	-3.05176			-32.3486	3.05176
	-28.3813	3.05176			-25.3296	-3.05176			-32.0435	3.05176
	-28.6865	-3.05176			-24.7192	6.10352			-32.3486	-3.05176
	-28.3813	3.05176			-25.0244	-3.05176			-32.6538	-3.05176
	-28.0762	3.05176			-24.7192	3.05176			-32.6538	0
	-28.0762	0			-24.7192	0			-32.6538	0
	-28.6865	-6.10352			-24.7192	0			-32.3486	3.05176
	-27.771	9.15527			-24.7192	0			-32.0435	3.05176
	-28.9917	-12.207			-25.0244	-3.05176			-32.0435	0
	-28.3813	6.10352			-24.7192	3.05176			-32.3486	-3.05176
	-28.3813	0			-24.7192	0			-32.3486	0
	-28.6865	-3.05176			-24.4141	3.05176			-32.6538	-3.05176
	-28.3813	3.05176			-24.7192	-3.05176			-32.959	-3.05176
	-28.0762	3.05176			-24.7192	0			-32.3486	6.10352
	-28.6865	-6.10352			-24.4141	3.05176			-32.6538	-3.05176
	-28.6865	0			-24.7192	-3.05176			-32.3486	3.05176
	-28.3813	3.05176			-24.7192	0			-32.0435	3.05176
	-28.3813	0			-25.0244	-3.05176			-32.3486	-3.05176
	-28.3813	0			-24.7192	3.05176			-32.959	-6.10352
	-28.0762	3.05176			-25.0244	-3.05176			-32.6538	3.05176
	-28.3813	-3.05176			-24.7192	3.05176			-32.6538	0
	-28.3813	0			-24.7192	0			-32.3486	3.05176
	-28.0762	3.05176			-24.7192	0			-32.3486	0
	-28.3813	-3.05176			-24.7192	0			-32.6538	-3.05176
	-28.3813	0			-24.7192	0			-32.3486	3.05176
	-28.3813	0			-24.7192	0			-32.3486	0
	-28.0762	3.05176			-24.7192	0			-32.3486	0
	-28.0762	0			-24.4141	3.05176			-32.3486	0
	-28.0762	0			-25.0244	-6.10352			-32.3486	0
	-28.3813	-3.05176			-24.4141	6.10352			-32.3486	0
	-28.0762	3.05176			-24.4141	0			-32.6538	-3.05176
	-28.3813	-3.05176			-24.7192	-3.05176			-32.0435	6.10352
	-28.3813	0			-24.7192	0			-32.3486	-3.05176
	-27.771	6.10352			-24.7192	0			-32.3486	0
	-28.0762	-3.05176			-24.7192	0			-32.0435	3.05176
	-28.0762	0			-24.4141	3.05176			-32.6538	-6.10352
	-28.0762	0			-24.4141	0			-32.6538	0
	-28.3813	-3.05176			-24.7192	-3.05176			-32.3486	3.05176
	-28.0762	3.05176			-24.7192	0			-32.3486	0
	-28.0762	0			-24.4141	3.05176			-32.0435	3.05176
	-28.3813	-3.05176			-24.7192	-3.05176			-32.6538	-6.10352
	-27.771	6.10352			-24.7192	0			-32.3486	3.05176
	-28.0762	-3.05176			-24.7192	0			-32.0435	3.05176
	-28.0762	0			-24.1089	6.10352			-32.3486	-3.05176
	-28.0762	0			-24.4141	-3.05176			-32.3486	0
	-27.771	3.05176			-24.7192	-3.05176			-32.959	-6.10352
	-27.771	0			-24.1089	6.10352			-32.3486	6.10352
	-28.0762	-3.05176			-24.7192	-6.10352			-32.6538	-3.05176
	-28.0762	0			-24.1089	6.10352			-32.6538	0
	-27.771	3.05176			-24.4141	-3.05176			-32.0435	6.10352
	-27.771	0			-24.4141	0			-32.3486	-3.05176
	-27.771	0			-24.4141	0			-32.0435	3.05176
	-28.0762	-3.05176			-24.7192	-3.05176			-32.6538	-6.10352
	-28.0762	0			-24.1089	6.10352			-32.6538	0
	-28.0762	0			-24.1089	0			-32.3486	3.05176
	-28.0762	0			-24.1089	0			-32.3486	0
	-28.0762	0			-24.4141	-3.05176			-32.3486	0
	-27.771	3.05176			-24.4141	0			-32.3486	0
	-27.771	0			-24.1089	3.05176			-32.3486	0
	-27.771	0			-24.4141	-3.05176			-32.0435	3.05176
	-28.0762	-3.05176			-24.4141	0			-32.3486	-3.05176
	-27.4658	6.10352			-24.1089	3.05176			-32.0435	3.05176
	-27.771	-3.05176			-24.4141	-3.05176			-31.7383	3.05176
	-27.4658	3.05176			-23.8037	6.10352			-32.3486	-6.10352
	-27.1606	3.05176			-24.1089	-3.05176			-32.0435	3.05176
	-27.4658	-3.05176			-24.1089	0			-32.0435	0
	-27.4658	0			-24.4141	-3.05176			-32.0435	0
	-27.771	-3.05176			-24.4141	0			-32.0435	0
	-27.771	0			-24.4141	0			-32.0435	0
	-27.4658	3.05176			-24.4141	0			-32.0435	0
	-27.1606	3.05176			-24.4141	0			-32.0435	0
	-27.4658	-3.05176			-24.1089	3.05176			-32.0435	0
	-27.4658	0			-23.8037	3.05176			-32.0435	0
	-27.1606	3.05176			-24.1089	-3.05176			-31.7383	3.05176
	-27.1606	0			-23.8037	3.05176			-32.3486	-6.10352
	-27.1606	0			-24.1089	-3.05176			-31.7383	6.10352
	-26.8555	3.05176			-23.8037	3.05176			-31.4331	3.05176
	-27.4658	-6.10352			-24.1089	-3.05176			-31.7383	-3.05176
	-27.1606	3.05176			-23.8037	3.05176			-31.7383	0
	-27.1606	0			-23.8037	0			-32.0435	-3.05176
	-26.8555	3.05176			-23.8037	0			-32.0435	0
	-27.1606	-3.05176			-23.8037	0			-32.0435	0
	-27.1606	0			-23.4985	3.05176			-31.7383	3.05176
	-27.1606	0			-23.8037	-3.05176			-31.4331	3.05176
	-27.1606	0			-23.8037	0			-31.4331	0
	-27.4658	-3.05176			-23.8037	0			-31.7383	-3.05176
	-27.1606	3.05176			-23.8037	0			-32.0435	-3.05176
	-26.8555	3.05176			-23.4985	3.05176			-32.0435	0
	-27.1606	-3.05176			-23.8037	-3.05176			-32.3486	-3.05176
	-27.1606	0			-23.8037	0			-31.7383	6.10352
	-26.8555	3.05176			-23.4985	3.05176			-32.0435	-3.05176
	-27.1606	-3.05176			-23.4985	0			-31.7383	3.05176
	-26.8555	3.05176			-23.8037	-3.05176			-32.0435	-3.05176
	-27.1606	-3.05176			-23.4985	3.05176			-32.3486	-3.05176
	-27.1606	0			-23.4985	0			-32.0435	3.05176
	-26.8555	3.05176			-23.4985	0			-32.0435	0
	-27.1606	-3.05176			-23.4985	0			-32.3486	-3.05176
	-27.1606	0			-22.8882	6.10352			-32.0435	3.05176
	-27.771	-6.10352			-22.8882	0			-32.0435	0
	-27.1606	6.10352			-22.8882	0			-32.3486	-3.05176
	-27.1606	0			-23.1934	-3.05176			-32.0435	3.05176
	-27.1606	0			-22.8882	3.05176			-32.3486	-3.05176
	-26.8555	3.05176			-23.1934	-3.05176			-32.0435	3.05176
	-27.1606	-3.05176			-23.1934	0			-32.3486	-3.05176
	-27.1606	0			-22.8882	3.05176			-32.3486	0
	-27.1606	0			-23.1934	-3.05176			-32.3486	0
	-27.1606	0			-22.8882	3.05176			-32.3486	0
	-26.8555	3.05176			-22.8882	0			-32.3486	0
	-27.1606	-3.05176			-22.8882	0			-32.3486	0
	-27.1606	0			-22.8882	0			-32.3486	0
	-26.5503	6.10352			-23.1934	-3.05176			-32.0435	3.05176
	-27.1606	-6.10352			-22.583	6.10352			-32.0435	0
	-27.1606	0			-22.8882	-3.05176			-32.0435	0
	-27.1606	0			-22.583	3.05176			-32.6538	-6.10352
	-27.1606	0			-22.8882	-3.05176			-32.3486	3.05176
	-27.4658	-3.05176			-22.583	3.05176			-32.0435	3.05176
	-27.4658	0			-22.2778	3.05176			-32.3486	-3.05176
	-27.1606	3.05176			-22.583	-3.05176			-32.0435	3.05176
	-27.1606	0			-22.2778	3.05176			-32.3486	-3.05176
	-26.8555	3.05176			-22.8882	-6.10352			-32.3486	0
	-26.8555	0			-22.583	3.05176			-32.3486	0
	-27.1606	-3.05176			-22.583	0			-32.3486	0
	-26.8555	3.05176			-22.583	0			-32.3486	0
	-26.8555	0			-22.583	0			-32.3486	0
	-27.1606	-3.05176			-22.583	0			-32.0435	3.05176
	-26.8555	3.05176			-22.583	0			-31.7383	3.05176
	-26.8555	0			-22.2778	3.05176			-32.6538	-9.15527
	-27.1606	-3.05176			-22.583	-3.05176			-32.0435	6.10352
	-27.1606	0			-22.583	0			-32.0435	0
	-27.1606	0			-22.2778	3.05176			-32.0435	0
	-26.8555	3.05176			-22.583	-3.05176			-32.3486	-3.05176
	-27.1606	-3.05176			-22.2778	3.05176			-32.0435	3.05176
	-27.1606	0			-22.2778	0			-32.3486	-3.05176
	-26.8555	3.05176			-22.2778	0			-32.3486	0
	-26.8555	0			-22.583	-3.05176			-32.0435	3.05176
	-27.1606	-3.05176			-22.583	0			-32.0435	0
	-27.1606	0			-22.2778	3.05176			-32.0435	0
	-27.1606	0			-22.2778	0			-32.0435	0
	-26.5503	6.10352			-22.2778	0			-32.3486	-3.05176
	-26.8555	-3.05176			-22.2778	0			-32.6538	-3.05176
	-26.8555	0			-22.583	-3.05176			-32.6538	0
	-26.8555	0			-21.9727	6.10352			-32.3486	3.05176
	-26.8555	0			-22.2778	-3.05176			-32.0435	3.05176
	-27.1606	-3.05176			-22.2778	0			-32.0435	0
	-26.8555	3.05176			-21.9727	3.05176			-32.3486	-3.05176
	-26.8555	0			-22.583	-6.10352			-32.0435	3.05176
	-26.8555	0			-22.2778	3.05176			-32.0435	0
	-27.4658	-6.10352			-22.2778	0			-32.3486	-3.05176
	-26.8555	6.10352			-21.9727	3.05176			-32.3486	0
	-26.8555	0			-21.9727	0			-31.7383	6.10352
	-26.8555	0			-21.9727	0			-32.0435	-3.05176
	-26.5503	3.05176			-21.9727	0			-32.0435	0
	-26.8555	-3.05176			-22.2778	-3.05176			-32.0435	0
	-27.1606	-3.05176			-22.2778	0			-32.0435	0
	-27.1606	0			-21.9727	3.05176			-32.3486	-3.05176
	-26.5503	6.10352			-22.2778	-3.05176			-32.3486	0
	-26.5503	0			-21.6675	6.10352			-32.0435	3.05176
	-26.8555	-3.05176			-21.6675	0			-32.3486	-3.05176
	-26.8555	0			-21.9727	-3.05176			-32.0435	3.05176
	-26.5503	3.05176			-21.6675	3.05176			-32.0435	0
	-26.8555	-3.05176			-21.9727	-3.05176			-32.0435	0
	-26.5503	3.05176			-21.9727	0			-32.3486	-3.05176
	-26.8555	-3.05176			-21.6675	3.05176			-32.3486	0
	-26.5503	3.05176			-21.6675	0			-32.3486	0
	-26.5503	0			-21.6675	0			-32.3486	0
	-26.8555	-3.05176			-21.9727	-3.05176			-32.3486	0
	-26.2451	6.10352			-21.3623	6.10352			-32.0435	3.05176
	-26.8555	-6.10352			-21.3623	0			-32.0435	0
	-27.1606	-3.05176			-21.6675	-3.05176			-32.0435	0
	-26.5503	6.10352			-21.6675	0			-32.0435	0
	-26.5503	0			-21.3623	3.05176			-32.3486	-3.05176
	-26.8555	-3.05176			-21.3623	0			-32.0435	3.05176
	-26.5503	3.05176			-21.3623	0			-32.0435	0
	-26.8555	-3.05176			-21.0571	3.05176			-32.3486	-3.05176
	-27.1606	-3.05176			-21.0571	0			-32.0435	3.05176
	-26.8555	3.05176			-21.0571	0			-31.7383	3.05176
	-26.5503	3.05176			-21.0571	0			-32.3486	-6.10352
	-26.8555	-3.05176			-21.3623	-3.05176			-32.3486	0
	-26.5503	3.05176			-21.0571	3.05176			-32.0435	3.05176
	-26.5503	0			-21.3623	-3.05176			-32.0435	0
	-26.2451	3.05176			-21.3623	0			-32.3486	-3.05176
	-26.2451	0			-21.0571	3.05176			-32.3486	0
	-26.5503	-3.05176			-21.0571	0			-32.3486	0
	-26.8555	-3.05176			-21.0571	0			-32.3486	0
	-26.2451	6.10352			-21.0571	0			-32.0435	3.05176
	-26.8555	-6.10352			-21.3623	-3.05176			-32.0435	0
	-25.9399	9.15527			-21.3623	0			-32.3486	-3.05176
	-26.2451	-3.05176			-21.3623	0			-32.3486	0
	-25.6348	6.10352			-20.752	6.10352			-32.3486	0
	-26.2451	-6.10352			-21.0571	-3.05176			-32.6538	-3.05176
	-26.5503	-3.05176			-21.3623	-3.05176			-32.0435	6.10352
	-26.2451	3.05176			-21.3623	0			-31.7383	3.05176
	-26.2451	0			-20.752	6.10352			-32.0435	-3.05176
	-25.9399	3.05176			-21.0571	-3.05176			-32.0435	0
	-26.2451	-3.05176			-21.0571	0			-31.7383	3.05176
	-26.2451	0			-20.752	3.05176			-32.3486	-6.10352
	-26.5503	-3.05176			-21.0571	-3.05176			-32.0435	3.05176
	-26.2451	3.05176			-21.0571	0			-32.0435	0
	-26.2451	0			-21.0571	0			-32.6538	-6.10352
	-25.9399	3.05176			-20.752	3.05176			-32.3486	3.05176
	-26.2451	-3.05176			-20.752	0			-31.7383	6.10352
	-25.9399	3.05176			-20.752	0			-32.0435	-3.05176
	-25.6348	3.05176			-21.0571	-3.05176			-31.7383	3.05176
	-25.9399	-3.05176			-21.0571	0			-32.0435	-3.05176
	-25.9399	0			-20.752	3.05176			-32.3486	-3.05176
	-25.9399	0			-20.752	0			-32.0435	3.05176
	-25.9399	0			-20.4468	3.05176			-31.7383	3.05176
	-25.6348	3.05176			-20.752	-3.05176			-32.0435	-3.05176
	-25.9399	-3.05176			-20.752	0			-32.0435	0
	-25.6348	3.05176			-20.752	0			-31.7383	3.05176
	-25.6348	0			-20.752	0			-32.3486	-6.10352
	-25.9399	-3.05176			-21.0571	-3.05176			-32.0435	3.05176
	-25.9399	0			-20.752	3.05176			-31.7383	3.05176
	-25.9399	0			-20.4468	3.05176			-32.3486	-6.10352
	-25.9399	0			-20.4468	0			-32.3486	0
	-25.6348	3.05176			-20.752	-3.05176			-32.0435	3.05176
	-25.9399	-3.05176			-20.752	0			-32.3486	-3.05176
	-25.6348	3.05176			-20.752	0			-32.0435	3.05176
	-25.9399	-3.05176			-20.752	0			-31.7383	3.05176
	-25.9399	0			-20.752	0			-32.0435	-3.05176
	-25.9399	0			-20.752	0			-32.3486	-3.05176
	-26.2451	-3.05176			-20.4468	3.05176			-32.0435	3.05176
	-25.9399	3.05176			-20.4468	0			-32.3486	-3.05176
	-25.6348	3.05176			-21.0571	-6.10352			-32.0435	3.05176
	-25.6348	0			-20.1416	9.15527			-32.0435	0
	-25.6348	0			-20.4468	-3.05176			-32.0435	0
	-25.6348	0			-20.4468	0			-32.0435	0
	-26.2451	-6.10352			-20.4468	0			-31.7383	3.05176
	-25.9399	3.05176			-20.4468	0			-32.0435	-3.05176
	-25.9399	0			-20.1416	3.05176			-32.0435	0
	-25.6348	3.05176			-20.1416	0			-32.0435	0
	-25.9399	-3.05176			-20.752	-6.10352			-32.0435	0
	-25.3296	6.10352			-20.4468	3.05176			-31.7383	3.05176
	-25.9399	-6.10352			-19.8364	6.10352			-31.7383	0
	-25.9399	0			-20.1416	-3.05176			-31.4331	3.05176
	-25.6348	3.05176			-20.1416	0			-31.4331	0
	-25.9399	-3.05176			-20.4468	-3.05176			-31.4331	0
	-25.6348	3.05176			-20.4468	0			-31.7383	-3.05176
	-25.9399	-3.05176			-20.1416	3.05176			-31.4331	3.05176
	-25.6348	3.05176			-20.1416	0			-31.7383	-3.05176
	-25.6348	0			-20.1416	0			-31.7383	0
	-25.6348	0			-19.8364	3.05176			-31.4331	3.05176
	-25.6348	0			-20.1416	-3.05176			-31.1279	3.05176
	-25.6348	0			-19.8364	3.05176			-31.1279	0
	-25.3296	3.05176			-20.4468	-6.10352			-31.4331	-3.05176
	-25.6348	-3.05176			-20.1416	3.05176			-31.4331	0
	-25.3296	3.05176			-19.5313	6.10352			-31.4331	0
	-25.6348	-3.05176			-20.4468	-9.15527			-31.1279	3.05176
	-25.9399	-3.05176			-19.8364	6.10352			-31.1279	0
	-25.0244	9.15527			-19.8364	0			-31.7383	-6.10352
	-25.6348	-6.10352			-19.8364	0			-31.4331	3.05176
	-25.6348	0			-19.8364	0			-31.1279	3.05176
	-25.3296	3.05176			-19.5313	3.05176			-31.4331	-3.05176
	-25.3296	0			-19.8364	-3.05176			-31.1279	3.05176
	-25.9399	-6.10352			-19.5313	3.05176			-31.4331	-3.05176
	-25.3296	6.10352			-19.5313	0			-31.7383	-3.05176
	-25.3296	0			-19.5313	0			-31.7383	0
	-25.3296	0			-19.5313	0			-31.7383	0
	-25.3296	0			-19.5313	0			-31.4331	3.05176
	-25.9399	-6.10352			-19.8364	-3.05176			-31.7383	-3.05176
	-25.9399	0			-19.5313	3.05176			-31.4331	3.05176
	-25.3296	6.10352			-19.2261	3.05176			-31.7383	-3.05176
	-25.3296	0			-19.2261	0			-31.1279	6.10352
	-25.3296	0			-19.5313	-3.05176			-31.4331	-3.05176
	-25.0244	3.05176			-19.2261	3.05176			-31.7383	-3.05176
	-25.0244	0			-18.9209	3.05176			-31.4331	3.05176
	-25.3296	-3.05176			-18.6157	3.05176			-31.1279	3.05176
	-25.3296	0			-18.6157	0			-31.4331	-3.05176
	-25.3296	0			-18.9209	-3.05176			-31.4331	0
	-25.0244	3.05176			-18.9209	0			-31.1279	3.05176
	-25.0244	0			-18.6157	3.05176			-31.4331	-3.05176
	-25.0244	0			-18.6157	0			-31.1279	3.05176
	-25.0244	0			-18.6157	0			-31.7383	-6.10352
	-24.7192	3.05176			-18.6157	0			-31.7383	0
	-25.0244	-3.05176			-18.3105	3.05176			-31.4331	3.05176
	-25.3296	-3.05176			-18.6157	-3.05176			-31.1279	3.05176
	-24.7192	6.10352			-18.0054	6.10352			-31.7383	-6.10352
	-25.0244	-3.05176			-18.3105	-3.05176			-31.4331	3.05176
	-25.0244	0			-18.3105	0			-31.1279	3.05176
	-24.7192	3.05176			-18.6157	-3.05176			-31.1279	0
	-25.3296	-6.10352			-18.0054	6.10352			-31.1279	0
	-25.0244	3.05176			-17.395	6.10352			-31.1279	0
	-25.0244	0			-17.7002	-3.05176			-31.1279	0
	-25.0244	0			-17.7002	0			-31.1279	0
	-24.7192	3.05176			-17.0898	6.10352			-31.1279	0
	-25.0244	-3.05176			-17.7002	-6.10352			-31.4331	-3.05176
	-25.0244	0			-17.0898	6.10352			-31.1279	3.05176
	-25.0244	0			-16.7847	3.05176			-31.1279	0
	-25.0244	0			-16.7847	0			-31.4331	-3.05176
	-25.0244	0			-17.0898	-3.05176			-31.4331	0
	-24.7192	3.05176			-16.4795	6.10352			-31.1279	3.05176
	-25.0244	-3.05176			-15.8691	6.10352			-31.4331	-3.05176
	-24.7192	3.05176			-15.564	3.05176			-31.1279	3.05176
	-24.7192	0			-15.564	0			-30.8228	3.05176
	-25.0244	-3.05176			-15.564	0			-30.8228	0
	-24.4141	6.10352			-15.564	0			-31.4331	-6.10352
	-24.7192	-3.05176			-15.2588	3.05176			-31.1279	3.05176
	-25.0244	-3.05176			-15.2588	0			-31.1279	0
	-25.0244	0			-14.6484	6.10352			-31.1279	0
	-24.7192	3.05176			-14.3433	3.05176			-30.8228	3.05176
	-24.7192	0			-14.3433	0			-31.1279	-3.05176
	-24.4141	3.05176			-14.0381	3.05176			-31.4331	-3.05176
	-24.7192	-3.05176			-13.7329	3.05176			-31.4331	0
	-24.4141	3.05176			-13.7329	0			-30.8228	6.10352
	-24.7192	-3.05176			-13.1226	6.10352			-31.1279	-3.05176
	-24.4141	3.05176			-12.5122	6.10352			-31.1279	0
	-24.7192	-3.05176			-12.5122	0			-30.8228	3.05176
	-24.7192	0			-11.5967	9.15527			-31.4331	-6.10352
	-25.0244	-3.05176			-11.2915	3.05176			-31.1279	3.05176
	-24.7192	3.05176			-10.6812	6.10352			-30.8228	3.05176
	-24.7192	0			-10.0708	6.10352			-31.4331	-6.10352
	-24.4141	3.05176			-9.46045	6.10352			-30.8228	6.10352
	-24.7192	-3.05176			-8.8501	6.10352			-31.4331	-6.10352
	-24.1089	6.10352			-7.93457	9.15527			-31.1279	3.05176
	-24.7192	-6.10352			-6.71387	12.207			-31.1279	0
	-24.4141	3.05176			-5.18799	15.2588			-31.4331	-3.05176
	-24.4141	0			-3.66211	15.2588			-31.1279	3.05176
	-24.7192	-3.05176			-2.44141	12.207			-31.1279	0
	-24.7192	0			-0.61035	18.3105			-31.1279	0
	-25.3296	-6.10352			1.52588	21.3623			-30.8228	3.05176
	-24.4141	9.15527			4.27246	27.4658			-30.5176	3.05176
	-24.7192	-3.05176			7.62939	33.5693			-30.8228	-3.05176
	-25.0244	-3.05176			11.5967	39.6729			-31.1279	-3.05176
	-24.4141	6.10352			16.4795	48.8281			-30.8228	3.05176
	-24.4141	0			22.2778	57.9834			-30.8228	0
	-24.7192	-3.05176			28.0762	57.9834			-30.8228	0
	-24.4141	3.05176			34.1797	61.0352			-30.8228	0
	-24.4141	0			39.3677	51.8799			-30.5176	3.05176
	-24.4141	0			44.5557	51.8799			-30.8228	-3.05176
	-24.7192	-3.05176			48.2178	36.6211			-31.1279	-3.05176
	-24.4141	3.05176			50.6592	24.4141			-31.1279	0
	-24.7192	-3.05176			52.4902	18.3105			-30.8228	3.05176
	-24.4141	3.05176			53.1006	6.10352			-30.8228	0
	-24.7192	-3.05176			52.7954	-3.05176			-30.8228	0
	-24.7192	0			52.1851	-6.10352			-30.8228	0
	-24.1089	6.10352			51.2695	-9.15527			-30.8228	0
	-24.7192	-6.10352			50.6592	-6.10352			-30.8228	0
	-24.4141	3.05176			49.4385	-12.207			-30.5176	3.05176
	-23.8037	6.10352			48.2178	-12.207			-30.8228	-3.05176
	-24.4141	-6.10352			47.3023	-9.15527			-30.5176	3.05176
	-24.4141	0			46.3867	-9.15527			-30.8228	-3.05176
	-23.8037	6.10352			45.4712	-9.15527			-30.8228	0
	-23.8037	0			44.2505	-12.207			-31.1279	-3.05176
	-23.8037	0			43.0298	-12.207			-30.5176	6.10352
	-24.1089	-3.05176			41.8091	-12.207			-30.5176	0
	-23.8037	3.05176			41.1987	-6.10352			-30.5176	0
	-23.8037	0			39.6728	-15.2588			-29.9072	6.10352
	-23.8037	0			39.0625	-6.10352			-30.2124	-3.05176
	-24.1089	-3.05176			38.147	-9.15527			-30.8228	-6.10352
	-23.4985	6.10352			37.2315	-9.15527			-30.5176	3.05176
	-23.8037	-3.05176			36.0107	-12.207			-30.2124	3.05176
	-23.4985	3.05176			34.4849	-15.2588			-30.5176	-3.05176
	-23.8037	-3.05176			33.2642	-12.207			-30.2124	3.05176
	-23.8037	0			32.0435	-12.207			-29.9072	3.05176
	-23.4985	3.05176			30.8227	-12.207			-30.5176	-6.10352
	-23.8037	-3.05176			29.9072	-9.15527			-30.8228	-3.05176
	-23.8037	0			28.6865	-12.207			-30.5176	3.05176
	-23.4985	3.05176			28.0762	-6.10352			-30.5176	0
	-23.1934	3.05176			26.5503	-15.2588			-30.5176	0
	-23.1934	0			25.6348	-9.15527			-30.2124	3.05176
	-23.4985	-3.05176			24.1089	-15.2588			-30.2124	0
	-23.4985	0			22.8882	-12.207			-29.9072	3.05176
	-23.4985	0			22.2778	-6.10352			-30.2124	-3.05176
	-23.4985	0			21.0571	-12.207			-30.2124	0
	-23.1934	3.05176			20.1416	-9.15527			-30.5176	-3.05176
	-23.1934	0			19.2261	-9.15527			-30.5176	0
	-23.4985	-3.05176			18.0054	-12.207			-29.9072	6.10352
	-23.4985	0			17.0898	-9.15527			-30.2124	-3.05176
	-23.1934	3.05176			15.564	-15.2588			-29.9072	3.05176
	-23.1934	0			14.6484	-9.15527			-29.9072	0
	-23.1934	0			14.0381	-6.10352			-29.9072	0
	-22.8882	3.05176			12.8174	-12.207			-29.9072	0
	-22.8882	0			12.207	-6.10352			-30.2124	-3.05176
	-22.8882	0			11.5967	-6.10352			-30.5176	-3.05176
	-22.583	3.05176			10.6812	-9.15527			-29.9072	6.10352
	-23.1934	-6.10352			10.0708	-6.10352			-30.2124	-3.05176
	-22.8882	3.05176			9.46045	-6.10352			-29.9072	3.05176
	-22.8882	0			8.23975	-12.207			-29.6021	3.05176
	-22.583	3.05176			7.62939	-6.10352			-30.2124	-6.10352
	-22.8882	-3.05176			7.01904	-6.10352			-29.9072	3.05176
	-22.8882	0			6.40869	-6.10352			-30.2124	-3.05176
	-22.8882	0			5.49316	-9.15527			-30.2124	0
	-22.8882	0			4.88281	-6.10352			-30.2124	0
	-22.583	3.05176			3.96728	-9.15527			-30.2124	0
	-22.8882	-3.05176			3.35693	-6.10352			-29.6021	6.10352
	-22.583	3.05176			2.44141	-9.15527			-30.2124	-6.10352
	-22.583	0			1.83106	-6.10352			-29.6021	6.10352
	-22.2778	3.05176			1.2207	-6.10352			-29.6021	0
	-22.583	-3.05176			0.305176	-9.15527			-29.9072	-3.05176
	-22.583	0			-0.30518	-6.10352			-30.2124	-3.05176
	-22.2778	3.05176			-1.2207	-9.15527			-29.9072	3.05176
	-21.9727	3.05176			-1.83105	-6.10352			-29.9072	0
	-22.583	-6.10352			-2.74658	-9.15527			-29.6021	3.05176
	-22.2778	3.05176			-3.35693	-6.10352			-29.6021	0
	-21.9727	3.05176			-4.27246	-9.15527			-29.6021	0
	-21.6675	3.05176			-5.49316	-12.207			-29.6021	0
	-21.6675	0			-6.10352	-6.10352			-29.6021	0
	-21.9727	-3.05176			-6.71387	-6.10352			-29.6021	0
	-21.9727	0			-7.62939	-9.15527			-29.9072	-3.05176
	-21.9727	0			-8.54492	-9.15527			-29.6021	3.05176
	-21.3623	6.10352			-8.8501	-3.05176			-29.6021	0
	-21.0571	3.05176			-10.0708	-12.207			-29.6021	0
	-21.0571	0			-10.6812	-6.10352			-29.2969	3.05176
	-21.0571	0			-11.2915	-6.10352			-28.9917	3.05176
	-21.0571	0			-12.5122	-12.207			-28.9917	0
	-21.0571	0			-13.4277	-9.15527			-29.6021	-6.10352
	-21.0571	0			-14.0381	-6.10352			-29.2969	3.05176
	-20.4468	6.10352			-15.2588	-12.207			-29.2969	0
	-20.4468	0			-15.8691	-6.10352			-29.2969	0
	-20.4468	0			-17.395	-15.2588			-29.2969	0
	-20.1416	3.05176			-18.0054	-6.10352			-29.2969	0
	-20.4468	-3.05176			-18.6157	-6.10352			-28.9917	3.05176
	-20.4468	0			-19.2261	-6.10352			-28.6865	3.05176
	-20.1416	3.05176			-20.1416	-9.15527			-29.2969	-6.10352
	-20.4468	-3.05176			-21.0571	-9.15527			-29.2969	0
	-19.8364	6.10352			-21.3623	-3.05176			-29.2969	0
	-19.8364	0			-21.9727	-6.10352			-29.2969	0
	-19.5313	3.05176			-22.8882	-9.15527			-29.2969	0
	-19.2261	3.05176			-23.8037	-9.15527			-29.6021	-3.05176
	-19.5313	-3.05176			-24.1089	-3.05176			-28.9917	6.10352
	-19.8364	-3.05176			-24.7192	-6.10352			-29.6021	-6.10352
	-19.5313	3.05176			-25.3296	-6.10352			-29.2969	3.05176
	-19.2261	3.05176			-25.9399	-6.10352			-29.2969	0
	-18.9209	3.05176			-26.5503	-6.10352			-29.6021	-3.05176
	-18.3105	6.10352			-27.1606	-6.10352			-29.6021	0
	-18.3105	0			-27.4658	-3.05176			-29.6021	0
	-18.0054	3.05176			-28.3813	-9.15527			-29.2969	3.05176
	-18.0054	0			-28.3813	0			-29.6021	-3.05176
	-18.0054	0			-28.6865	-3.05176			-29.2969	3.05176
	-18.0054	0			-29.2969	-6.10352			-29.6021	-3.05176
	-17.7002	3.05176			-29.6021	-3.05176			-29.2969	3.05176
	-17.395	3.05176			-29.9072	-3.05176			-29.6021	-3.05176
	-16.7847	6.10352			-30.5176	-6.10352			-29.6021	0
	-16.4795	3.05176			-30.5176	0			-29.2969	3.05176
	-15.8691	6.10352			-30.8228	-3.05176			-29.2969	0
	-15.564	3.05176			-31.1279	-3.05176			-29.6021	-3.05176
	-15.564	0			-31.4331	-3.05176			-29.6021	0
	-14.9536	6.10352			-32.0435	-6.10352			-28.9917	6.10352
	-14.3433	6.10352			-31.7383	3.05176			-29.6021	-6.10352
	-13.4277	9.15527			-32.3486	-6.10352			-29.6021	0
	-13.1226	3.05176			-32.3486	0			-29.9072	-3.05176
	-12.5122	6.10352			-32.3486	0			-29.6021	3.05176
	-11.5967	9.15527			-32.959	-6.10352			-29.6021	0
	-10.9863	6.10352			-32.959	0			-29.2969	3.05176
	-10.0708	9.15527			-33.5693	-6.10352			-28.9917	3.05176
	-8.54492	15.2588			-32.959	6.10352			-29.2969	-3.05176
	-7.32422	12.207			-33.5693	-6.10352			-28.6865	6.10352
	-5.49316	18.3105			-33.5693	0			-29.6021	-9.15527
	-3.05176	24.4141			-33.5693	0			-29.2969	3.05176
	-0.61035	24.4141			-33.8745	-3.05176			-29.2969	0
	2.44141	30.5176			-33.8745	0			-29.6021	-3.05176
	6.71387	42.7246			-34.1797	-3.05176			-29.6021	0
	12.5122	57.9834			-34.4849	-3.05176			-28.9917	6.10352
	19.5312	70.1904			-34.1797	3.05176			-29.6021	-6.10352
	27.4658	79.3457			-34.79	-6.10352			-29.2969	3.05176
	36.0107	85.4492			-34.4849	3.05176			-29.2969	0
	44.8608	88.501			-34.4849	0			-29.2969	0
	52.7954	79.3457			-34.4849	0			-29.6021	-3.05176
	59.2041	64.0869			-34.4849	0			-29.9072	-3.05176
	63.1714	39.6728			-34.79	-3.05176			-29.6021	3.05176
	65.0024	18.3105			-34.79	0			-29.2969	3.05176
	65.3076	3.05176			-34.79	0			-28.9917	3.05176
	64.3921	-9.15527			-35.0952	-3.05176			-29.2969	-3.05176
	63.4766	-9.15527			-34.79	3.05176			-29.6021	-3.05176
	61.0352	-24.4141			-35.0952	-3.05176			-29.2969	3.05176
	59.2041	-18.3105			-35.4004	-3.05176			-29.6021	-3.05176
	57.0679	-21.3623			-35.0952	3.05176			-29.6021	0
	55.2368	-18.3105			-35.4004	-3.05176			-29.2969	3.05176
	53.4058	-18.3105			-35.0952	3.05176			-29.2969	0
	51.5747	-18.3105			-35.0952	0			-29.2969	0
	49.7437	-18.3105			-35.4004	-3.05176			-29.2969	0
	48.2178	-15.2588			-35.0952	3.05176			-29.6021	-3.05176
	46.6919	-15.2588			-35.0952	0			-29.2969	3.05176
	44.5557	-21.3623			-35.0952	0			-29.6021	-3.05176
	42.7246	-18.3105			-35.0952	0			-29.2969	3.05176
	41.1987	-15.2588			-35.4004	-3.05176			-29.9072	-6.10352
	39.978	-12.207			-35.7056	-3.05176			-29.6021	3.05176
	38.147	-18.3105			-35.7056	0			-29.2969	3.05176
	36.9263	-12.207			-35.4004	3.05176			-28.9917	3.05176
	36.0107	-9.15527			-35.4004	0			-29.2969	-3.05176
	34.4849	-15.2588			-35.0952	3.05176			-29.2969	0
	32.959	-15.2588			-35.0952	0			-29.6021	-3.05176
	31.4331	-15.2588			-35.0952	0			-29.9072	-3.05176
	30.5176	-9.15527			-35.0952	0			-29.6021	3.05176
	29.2969	-12.207			-35.0952	0			-29.6021	0
	27.771	-15.2588			-35.4004	-3.05176			-29.2969	3.05176
	26.8555	-9.15527			-35.0952	3.05176			-29.2969	0
	25.6348	-12.207			-35.4004	-3.05176			-28.9917	3.05176
	24.1089	-15.2588			-35.0952	3.05176			-29.2969	-3.05176
	22.8882	-12.207			-35.0952	0			-29.2969	0
	21.3623	-15.2588			-35.0952	0			-29.2969	0
	19.8364	-15.2588			-35.0952	0			-29.9072	-6.10352
	18.6157	-12.207			-35.4004	-3.05176			-29.2969	6.10352
	17.0898	-15.2588			-35.0952	3.05176			-29.2969	0
	15.564	-15.2588			-35.4004	-3.05176			-29.2969	0
	13.7329	-18.3105			-35.0952	3.05176			-29.2969	0
	12.5122	-12.207			-35.4004	-3.05176			-29.2969	0
	11.2915	-12.207			-35.0952	3.05176			-29.2969	0
	9.15527	-21.3623			-34.4849	6.10352			-29.6021	-3.05176
	7.62939	-15.2588			-34.79	-3.05176			-29.2969	3.05176
	6.40869	-12.207			-34.79	0			-29.2969	0
	4.57764	-18.3105			-34.79	0			-29.2969	0
	3.05176	-15.2588			-34.79	0			-29.2969	0
	1.52588	-15.2588			-35.0952	-3.05176			-29.2969	0
	0	-15.2588			-34.79	3.05176			-29.6021	-3.05176
	-1.83105	-18.3105			-34.79	0			-29.2969	3.05176
	-3.96729	-21.3623			-34.79	0			-29.2969	0
	-6.10352	-21.3623			-35.0952	-3.05176			-29.2969	0
	-8.23975	-21.3623			-34.4849	6.10352			-29.6021	-3.05176
	-10.0708	-18.3105			-34.4849	0			-29.2969	3.05176
	-12.207	-21.3623			-34.4849	0			-29.2969	0
	-14.6484	-24.4141			-34.79	-3.05176			-29.6021	-3.05176
	-17.0898	-24.4141			-34.79	0			-28.9917	6.10352
	-19.5313	-24.4141			-34.4849	3.05176			-29.6021	-6.10352
	-22.8882	-33.5693			-34.4849	0			-28.9917	6.10352
	-25.0244	-21.3623			-34.1797	3.05176			-29.6021	-6.10352
	-27.4658	-24.4141			-34.1797	0			-29.6021	0
	-29.9072	-24.4141			-34.79	-6.10352			-29.2969	3.05176
	-31.7383	-18.3105			-34.4849	3.05176			-29.6021	-3.05176
	-33.5693	-18.3105			-34.4849	0			-29.6021	0
	-36.3159	-27.4658			-34.4849	0			-29.2969	3.05176
	-37.8418	-15.2588			-34.4849	0			-29.2969	0
	-39.6729	-18.3105			-34.1797	3.05176			-29.2969	0
	-40.8936	-12.207			-33.8745	3.05176			-29.2969	0
	-42.4194	-15.2588			-34.1797	-3.05176			-29.6021	-3.05176
	-42.7246	-3.05176			-34.1797	0			-29.2969	3.05176
	-44.2505	-15.2588			-34.4849	-3.05176			-30.2124	-9.15527
	-45.166	-9.15527			-34.1797	3.05176			-29.2969	9.15527
	-45.166	0			-34.1797	0			-29.6021	-3.05176
	-46.0815	-9.15527			-34.1797	0			-29.2969	3.05176
	-46.3867	-3.05176			-33.8745	3.05176			-28.9917	3.05176
	-47.3022	-9.15527			-33.5693	3.05176			-29.2969	-3.05176
	-46.9971	3.05176			-34.1797	-6.10352			-29.6021	-3.05176
	-47.9126	-9.15527			-34.1797	0			-29.2969	3.05176
	-47.9126	0			-34.1797	0			-29.2969	0
	-47.9126	0			-34.1797	0			-29.2969	0
	-49.4385	-15.2588			-34.1797	0			-29.6021	-3.05176
	-49.4385	0			-34.1797	0			-29.6021	0
	-49.7437	-3.05176			-33.8745	3.05176			-29.2969	3.05176
	-49.7437	0			-34.1797	-3.05176			-29.6021	-3.05176
	-49.7437	0			-33.5693	6.10352			-29.2969	3.05176
	-50.0488	-3.05176			-33.8745	-3.05176			-29.9072	-6.10352
	-50.354	-3.05176			-33.5693	3.05176			-29.2969	6.10352
	-50.6592	-3.05176			-33.8745	-3.05176			-29.6021	-3.05176
	-50.9644	-3.05176			-34.1797	-3.05176			-29.6021	0
	-50.9644	0			-33.8745	3.05176			-28.9917	6.10352
	-50.9644	0			-33.5693	3.05176			-29.6021	-6.10352
	-51.2695	-3.05176			-33.5693	0			-29.2969	3.05176
	-51.5747	-3.05176			-33.2642	3.05176			-29.6021	-3.05176
	-51.5747	0			-33.2642	0			-29.6021	0
	-51.5747	0			-33.2642	0			-29.6021	0
	-51.8799	-3.05176			-33.8745	-6.10352			-29.9072	-3.05176
	-52.1851	-3.05176			-33.2642	6.10352			-29.2969	6.10352
	-52.1851	0			-33.2642	0			-29.2969	0
	-52.4902	-3.05176			-33.2642	0			-29.6021	-3.05176
	-52.1851	3.05176			-33.2642	0			-29.2969	3.05176
	-52.1851	0			-32.959	3.05176			-29.6021	-3.05176
	-52.4902	-3.05176			-32.959	0			-29.2969	3.05176
	-52.4902	0			-33.2642	-3.05176			-28.9917	3.05176
	-53.1006	-6.10352			-33.2642	0			-29.6021	-6.10352
	-53.1006	0			-33.2642	0			-29.6021	0
	-52.4902	6.10352			-32.959	3.05176			-29.2969	3.05176
	-52.4902	0			-33.2642	-3.05176			-29.2969	0
	-52.4902	0			-32.6538	6.10352			-29.2969	0
	-52.4902	0			-33.2642	-6.10352			-28.6865	6.10352
	-52.7954	-3.05176			-32.6538	6.10352			-29.2969	-6.10352
	-52.7954	0			-32.959	-3.05176			-29.2969	0
	-52.7954	0			-32.6538	3.05176			-28.6865	6.10352
	-53.1006	-3.05176			-32.959	-3.05176			-29.2969	-6.10352
	-53.1006	0			-32.959	0			-28.9917	3.05176
	-52.7954	3.05176			-33.2642	-3.05176			-28.6865	3.05176
	-53.1006	-3.05176			-32.6538	6.10352			-28.6865	0
	-52.7954	3.05176			-32.6538	0			-28.6865	0
	-53.1006	-3.05176			-32.959	-3.05176			-28.3813	3.05176
	-53.4058	-3.05176			-32.3486	6.10352			-28.6865	-3.05176
	-53.1006	3.05176			-32.959	-6.10352			-28.6865	0
	-53.1006	0			-32.959	0			-29.2969	-6.10352
	-52.7954	3.05176			-32.6538	3.05176			-28.6865	6.10352
	-53.4058	-6.10352			-32.6538	0			-28.6865	0
	-53.1006	3.05176			-32.6538	0			-28.6865	0
	-53.1006	0			-32.959	-3.05176			-28.6865	0
	-53.1006	0			-32.6538	3.05176			-28.6865	0
	-53.1006	0			-32.3486	3.05176			-29.2969	-6.10352
	-53.1006	0			-32.0435	3.05176			-28.6865	6.10352
	-53.1006	0			-32.6538	-6.10352			-28.6865	0
	-53.1006	0			-32.6538	0			-28.6865	0
	-52.4902	6.10352			-32.6538	0			-28.6865	0
	-52.7954	-3.05176			-32.6538	0			-28.6865	0
	-52.7954	0			-32.3486	3.05176			-28.6865	0
	-52.7954	0			-32.3486	0			-28.9917	-3.05176
	-53.4058	-6.10352			-32.3486	0			-28.9917	0
	-53.1006	3.05176			-32.0435	3.05176			-28.9917	0
	-53.1006	0			-32.3486	-3.05176			-28.6865	3.05176
	-53.1006	0			-32.3486	0			-28.6865	0
	-52.7954	3.05176			-32.3486	0			-28.9917	-3.05176
	-52.4902	3.05176			-32.3486	0			-28.3813	6.10352
	-52.7954	-3.05176			-32.0435	3.05176			-28.3813	0
	-52.7954	0			-32.0435	0			-28.6865	-3.05176
	-53.1006	-3.05176			-32.0435	0			-29.2969	-6.10352
	-53.1006	0			-32.0435	0			-28.9917	3.05176
	-52.7954	3.05176			-31.7383	3.05176			-28.6865	3.05176
	-52.4902	3.05176			-32.0435	-3.05176			-28.9917	-3.05176
	-52.1851	3.05176			-32.3486	-3.05176			-28.9917	0
	-52.4902	-3.05176			-32.3486	0			-28.9917	0
	-52.7954	-3.05176			-32.0435	3.05176			-29.2969	-3.05176
	-52.7954	0			-32.0435	0			-28.9917	3.05176
	-52.4902	3.05176			-31.7383	3.05176			-28.6865	3.05176
	-52.7954	-3.05176			-32.0435	-3.05176			-28.9917	-3.05176
	-52.4902	3.05176			-31.7383	3.05176			-28.6865	3.05176
	-52.1851	3.05176			-31.7383	0			-28.9917	-3.05176
	-52.1851	0			-31.4331	3.05176			-29.2969	-3.05176
	-52.1851	0			-31.7383	-3.05176			-28.6865	6.10352
	-52.4902	-3.05176			-32.0435	-3.05176			-28.9917	-3.05176
	-52.1851	3.05176			-32.0435	0			-28.6865	3.05176
	-52.4902	-3.05176			-31.4331	6.10352			-28.6865	0
	-52.1851	3.05176			-31.1279	3.05176			-28.3813	3.05176
	-52.1851	0			-31.1279	0			-28.6865	-3.05176
	-52.1851	0			-31.7383	-6.10352			-28.6865	0
	-51.8799	3.05176			-31.4331	3.05176			-28.6865	0
	-51.8799	0			-31.7383	-3.05176			-28.9917	-3.05176
	-51.8799	0			-31.4331	3.05176			-28.6865	3.05176
	-52.1851	-3.05176			-31.4331	0			-28.6865	0
	-51.5747	6.10352			-31.4331	0			-28.9917	-3.05176
	-51.8799	-3.05176			-31.7383	-3.05176			-28.6865	3.05176
	-51.5747	3.05176			-31.1279	6.10352			-28.3813	3.05176
	-51.5747	0			-30.8228	3.05176			-28.9917	-6.10352
	-51.5747	0			-31.1279	-3.05176			-28.6865	3.05176
	-52.1851	-6.10352			-31.4331	-3.05176			-28.6865	0
	-51.2695	9.15527			-31.1279	3.05176			-28.6865	0
	-51.5747	-3.05176			-31.1279	0			-28.6865	0
	-51.2695	3.05176			-31.4331	-3.05176			-28.6865	0
	-51.5747	-3.05176			-30.8228	6.10352			-28.3813	3.05176
	-51.2695	3.05176			-31.1279	-3.05176			-28.6865	-3.05176
	-50.9644	3.05176			-31.1279	0			-28.6865	0
	-50.9644	0			-30.8228	3.05176			-28.9917	-3.05176
	-51.2695	-3.05176			-31.1279	-3.05176			-28.9917	0
	-50.9644	3.05176			-31.1279	0			-28.9917	0
	-50.6592	3.05176			-30.8228	3.05176			-28.6865	3.05176
	-50.9644	-3.05176			-30.8228	0			-28.6865	0
	-50.6592	3.05176			-30.8228	0			-28.6865	0
	-50.6592	0			-31.1279	-3.05176			-28.9917	-3.05176
	-50.6592	0			-30.5176	6.10352			-28.6865	3.05176
	-50.9644	-3.05176			-30.8228	-3.05176			-28.9917	-3.05176
	-50.6592	3.05176			-30.8228	0			-28.9917	0
	-50.6592	0			-30.5176	3.05176			-28.9917	0
	-50.6592	0			-30.8228	-3.05176			-28.9917	0
	-50.354	3.05176			-30.5176	3.05176			-28.6865	3.05176
	-50.354	0			-30.5176	0			-28.6865	0
	-50.354	0			-30.8228	-3.05176			-28.3813	3.05176
	-50.354	0			-30.5176	3.05176			-28.6865	-3.05176
	-50.6592	-3.05176			-30.8228	-3.05176			-28.9917	-3.05176
	-50.354	3.05176			-30.5176	3.05176			-28.9917	0
	-50.0488	3.05176			-30.8228	-3.05176			-28.6865	3.05176
	-50.354	-3.05176			-30.5176	3.05176			-28.9917	-3.05176
	-50.354	0			-30.5176	0			-28.6865	3.05176
	-50.0488	3.05176			-30.5176	0			-29.2969	-6.10352
	-50.354	-3.05176			-30.5176	0			-28.3813	9.15527
	-50.0488	3.05176			-30.8228	-3.05176			-28.3813	0
	-50.0488	0			-30.8228	0			-29.2969	-9.15527
	-50.0488	0			-30.5176	3.05176			-28.6865	6.10352
	-49.7437	3.05176			-30.2124	3.05176			-28.9917	-3.05176
	-49.7437	0			-30.5176	-3.05176			-28.6865	3.05176
	-50.0488	-3.05176			-30.8228	-3.05176			-28.6865	0
	-49.7437	3.05176			-30.5176	3.05176			-28.9917	-3.05176
	-49.4385	3.05176			-30.2124	3.05176			-28.6865	3.05176
	-49.4385	0			-30.2124	0			-28.9917	-3.05176
	-49.4385	0			-30.2124	0			-29.2969	-3.05176
	-49.4385	0			-30.2124	0			-28.3813	9.15527
	-49.4385	0			-30.2124	0			-28.9917	-6.10352
	-49.1333	3.05176			-30.5176	-3.05176			-28.6865	3.05176
	-49.4385	-3.05176			-30.2124	3.05176			-28.9917	-3.05176
	-49.1333	3.05176			-30.2124	0			-28.6865	3.05176
	-49.1333	0			-30.2124	0			-28.6865	0
	-49.1333	0			-30.2124	0			-28.6865	0
	-48.2178	9.15527			-30.2124	0			-28.6865	0
	-48.5229	-3.05176			-29.9072	3.05176			-28.3813	3.05176
	-48.5229	0			-30.2124	-3.05176			-28.6865	-3.05176
	-48.2178	3.05176			-30.2124	0			-28.9917	-3.05176
	-47.9126	3.05176			-30.2124	0			-28.9917	0
	-48.2178	-3.05176			-29.9072	3.05176			-28.6865	3.05176
	-48.5229	-3.05176			-29.9072	0			-28.3813	3.05176
	-48.2178	3.05176			-29.6021	3.05176			-28.6865	-3.05176
	-47.9126	3.05176			-30.2124	-6.10352			-28.6865	0
	-48.2178	-3.05176			-29.9072	3.05176			-28.3813	3.05176
	-47.9126	3.05176			-29.9072	0			-28.9917	-6.10352
	-47.9126	0			-29.9072	0			-29.2969	-3.05176
	-47.9126	0			-29.9072	0			-28.0762	12.207
	-47.6074	3.05176			-29.9072	0			-28.6865	-6.10352
	-47.9126	-3.05176			-29.6021	3.05176			-28.9917	-3.05176
	-47.6074	3.05176			-29.9072	-3.05176			-28.3813	6.10352
	-47.6074	0			-29.9072	0			-28.6865	-3.05176
	-47.6074	0			-29.6021	3.05176			-28.3813	3.05176
	-47.6074	0			-29.6021	0			-28.6865	-3.05176
	-47.3022	3.05176			-29.9072	-3.05176			-28.6865	0
	-47.3022	0			-29.9072	0			-28.9917	-3.05176
	-47.6074	-3.05176			-29.9072	0			-28.9917	0
	-46.9971	6.10352			-29.6021	3.05176			-28.6865	3.05176
	-47.3022	-3.05176			-29.6021	0			-28.6865	0
	-46.9971	3.05176			-29.6021	0			-28.3813	3.05176
	-46.6919	3.05176			-29.2969	3.05176			-28.6865	-3.05176
	-46.6919	0			-29.6021	-3.05176			-28.9917	-3.05176
	-46.6919	0			-29.6021	0			-28.6865	3.05176
	-46.6919	0			-29.2969	3.05176			-28.6865	0
	-46.6919	0			-29.9072	-6.10352			-28.6865	0
	-46.6919	0			-28.9917	9.15527			-28.3813	3.05176
	-46.9971	-3.05176			-29.2969	-3.05176			-28.6865	-3.05176
	-46.9971	0			-28.9917	3.05176			-28.6865	0
	-46.6919	3.05176			-29.2969	-3.05176			-28.3813	3.05176
	-46.6919	0			-29.2969	0			-28.6865	-3.05176
	-46.3867	3.05176			-29.6021	-3.05176			-28.6865	0
	-46.3867	0			-29.6021	0			-28.9917	-3.05176
	-46.6919	-3.05176			-29.2969	3.05176			-28.9917	0
	-46.6919	0			-29.2969	0			-28.9917	0
	-46.6919	0			-29.6021	-3.05176			-28.6865	3.05176
	-46.3867	3.05176			-28.9917	6.10352			-28.6865	0
	-45.7764	6.10352			-29.6021	-6.10352			-28.6865	0
	-46.0815	-3.05176			-29.2969	3.05176			-28.6865	0
	-46.0815	0			-29.2969	0			-28.6865	0
	-46.0815	0			-29.6021	-3.05176			-28.9917	-3.05176
	-46.3867	-3.05176			-29.2969	3.05176			-28.6865	3.05176
	-46.0815	3.05176			-29.2969	0			-28.6865	0
	-46.0815	0			-28.9917	3.05176			-28.9917	-3.05176
	-46.0815	0			-28.6865	3.05176			-28.3813	6.10352
	-45.7764	3.05176			-28.9917	-3.05176			-28.3813	0
	-45.4712	3.05176			-28.6865	3.05176			-28.6865	-3.05176
	-45.166	3.05176			-29.2969	-6.10352			-28.9917	-3.05176
	-45.4712	-3.05176			-28.9917	3.05176			-28.9917	0
	-45.4712	0			-28.9917	0			-28.3813	6.10352
	-45.7764	-3.05176			-28.9917	0			-28.6865	-3.05176
	-45.4712	3.05176			-28.3813	6.10352			-28.3813	3.05176
	-45.4712	0			-28.9917	-6.10352			-28.6865	-3.05176
	-45.166	3.05176			-28.9917	0			-28.6865	0
	-45.166	0			-28.9917	0			-28.3813	3.05176
	-45.166	0			-28.9917	0			-28.6865	-3.05176
	-45.166	0			-28.9917	0			-28.6865	0
	-45.166	0			-28.9917	0			-28.9917	-3.05176
	-45.166	0			-28.6865	3.05176			-28.6865	3.05176
	-44.8608	3.05176			-28.6865	0			-28.6865	0
	-44.8608	0			-28.6865	0			-28.3813	3.05176
	-44.8608	0			-28.6865	0			-28.6865	-3.05176
	-44.5557	3.05176			-28.6865	0			-28.3813	3.05176
	-44.5557	0			-28.3813	3.05176			-28.6865	-3.05176
	-44.5557	0			-28.3813	0			-28.6865	0
	-44.2505	3.05176			-28.6865	-3.05176			-28.6865	0
	-44.8608	-6.10352			-28.6865	0			-28.9917	-3.05176
	-44.5557	3.05176			-28.6865	0			-28.6865	3.05176
	-43.6401	9.15527			-28.6865	0			-28.3813	3.05176
	-44.2505	-6.10352			-28.3813	3.05176			-28.3813	0
	-44.2505	0			-28.3813	0			-28.6865	-3.05176
	-44.2505	0			-28.6865	-3.05176			-28.3813	3.05176
	-44.2505	0			-28.3813	3.05176			-28.3813	0
	-44.5557	-3.05176			-28.6865	-3.05176			-28.6865	-3.05176
	-44.2505	3.05176			-28.6865	0			-28.6865	0
	-43.9453	3.05176			-28.3813	3.05176			-28.6865	0
	-43.9453	0			-28.0762	3.05176			-28.3813	3.05176
	-43.9453	0			-28.3813	-3.05176			-28.9917	-6.10352
	-43.9453	0			-28.3813	0			-28.6865	3.05176
	-43.9453	0			-28.0762	3.05176			-28.6865	0
	-43.9453	0			-28.3813	-3.05176			-28.6865	0
	-44.2505	-3.05176			-28.0762	3.05176			-28.3813	3.05176
	-43.6401	6.10352			-28.3813	-3.05176			-28.6865	-3.05176
	-43.335	3.05176			-28.0762	3.05176			-28.3813	3.05176
	-43.335	0			-28.0762	0			-28.6865	-3.05176
	-43.0298	3.05176			-28.0762	0			-28.6865	0
	-43.0298	0			-28.0762	0			-28.3813	3.05176
	-43.9453	-9.15527			-27.771	3.05176			-28.6865	-3.05176
	-43.335	6.10352			-28.0762	-3.05176			-28.6865	0
	-43.0298	3.05176			-28.0762	0			-28.3813	3.05176
	-43.0298	0			-28.3813	-3.05176			-28.6865	-3.05176
	-43.0298	0			-27.771	6.10352			-28.6865	0
	-43.0298	0			-28.0762	-3.05176			-28.3813	3.05176
	-43.0298	0			-28.0762	0			-28.6865	-3.05176
	-43.0298	0			-27.771	3.05176			-28.6865	0
	-43.0298	0			-27.771	0			-28.6865	0
	-43.0298	0			-27.771	0			-28.6865	0
	-43.0298	0			-27.771	0			-28.6865	0
	-43.0298	0			-28.3813	-6.10352			-28.3813	3.05176
	-42.4194	6.10352			-28.0762	3.05176			-28.6865	-3.05176
	-42.4194	0			-27.771	3.05176			-28.9917	-3.05176
	-42.4194	0			-28.0762	-3.05176			-28.6865	3.05176
	-42.7246	-3.05176			-27.4658	6.10352			-28.3813	3.05176
	-42.4194	3.05176			-27.771	-3.05176			-28.9917	-6.10352
	-43.0298	-6.10352			-27.771	0			-28.0762	9.15527
	-42.4194	6.10352			-27.771	0			-28.3813	-3.05176
	-42.1143	3.05176			-27.771	0			-28.3813	0
	-42.1143	0			-27.771	0			-28.6865	-3.05176
	-42.1143	0			-27.771	0			-28.6865	0
	-42.1143	0			-28.0762	-3.05176			-28.3813	3.05176
	-42.4194	-3.05176			-27.771	3.05176			-28.3813	0
	-42.4194	0			-27.4658	3.05176			-28.3813	0
	-42.1143	3.05176			-27.4658	0			-28.9917	-6.10352
	-42.4194	-3.05176			-27.771	-3.05176			-28.3813	6.10352
	-41.8091	6.10352			-27.4658	3.05176			-28.3813	0
	-41.8091	0			-27.771	-3.05176			-28.6865	-3.05176
	-41.8091	0			-27.4658	3.05176			-28.3813	3.05176
	-41.1987	6.10352			-27.4658	0			-28.6865	-3.05176
	-41.8091	-6.10352			-27.4658	0			-28.6865	0
	-41.8091	0			-27.4658	0			-28.6865	0
	-41.8091	0			-27.4658	0			-28.3813	3.05176
	-41.1987	6.10352			-27.4658	0			-28.3813	0
	-41.5039	-3.05176			-27.4658	0			-28.3813	0
	-41.5039	0			-27.771	-3.05176			-28.3813	0
	-41.5039	0			-27.4658	3.05176			-28.6865	-3.05176
	-41.1987	3.05176			-27.1606	3.05176			-28.9917	-3.05176
	-41.8091	-6.10352			-27.4658	-3.05176			-28.3813	6.10352
	-41.1987	6.10352			-27.1606	3.05176			-28.6865	-3.05176
	-40.8936	3.05176			-27.1606	0			-28.6865	0
	-40.8936	0			-27.1606	0			-28.3813	3.05176
	-41.1987	-3.05176			-27.1606	0			-28.3813	0
	-40.8936	3.05176			-27.4658	-3.05176			-28.3813	0
	-40.8936	0			-27.1606	3.05176			-28.3813	0
	-41.1987	-3.05176			-26.8555	3.05176			-28.9917	-6.10352
	-40.5884	6.10352			-27.1606	-3.05176			-28.6865	3.05176
	-40.8936	-3.05176			-26.8555	3.05176			-28.3813	3.05176
	-40.5884	3.05176			-26.8555	0			-28.3813	0
	-40.5884	0			-27.1606	-3.05176			-28.0762	3.05176
	-40.8936	-3.05176			-27.1606	0			-28.3813	-3.05176
	-40.5884	3.05176			-26.8555	3.05176			-28.3813	0
	-40.8936	-3.05176			-27.1606	-3.05176			-28.3813	0
	-40.8936	0			-26.5503	6.10352			-28.3813	0
	-40.2832	6.10352			-26.8555	-3.05176			-28.6865	-3.05176
	-40.5884	-3.05176			-26.8555	0			-28.0762	6.10352
	-40.2832	3.05176			-26.8555	0			-28.3813	-3.05176
	-39.978	3.05176			-26.5503	3.05176			-28.9917	-6.10352
	-40.2832	-3.05176			-26.8555	-3.05176			-28.0762	9.15527
	-39.978	3.05176			-27.1606	-3.05176			-28.0762	0
	-40.2832	-3.05176			-26.8555	3.05176			-28.0762	0
	-40.2832	0			-26.8555	0			-28.3813	-3.05176
	-40.2832	0			-26.5503	3.05176			-28.3813	0
	-40.2832	0			-26.8555	-3.05176			-28.6865	-3.05176
	-39.978	3.05176			-26.8555	0			-28.3813	3.05176
	-40.2832	-3.05176			-26.8555	0			-28.0762	3.05176
	-39.978	3.05176			-26.5503	3.05176			-28.0762	0
	-39.978	0			-26.2451	3.05176			-28.0762	0
	-39.978	0			-26.5503	-3.05176			-28.0762	0
	-39.978	0			-26.5503	0			-28.0762	0
	-39.6729	3.05176			-26.2451	3.05176			-28.6865	-6.10352
	-39.6729	0			-26.5503	-3.05176			-28.3813	3.05176
	-39.6729	0			-26.2451	3.05176			-28.3813	0
	-39.6729	0			-26.5503	-3.05176			-28.0762	3.05176
	-39.6729	0			-26.5503	0			-28.3813	-3.05176
	-39.6729	0			-26.5503	0			-28.3813	0
	-39.978	-3.05176			-26.8555	-3.05176			-27.771	6.10352
	-39.6729	3.05176			-26.5503	3.05176			-28.0762	-3.05176
	-39.6729	0			-25.9399	6.10352			-28.0762	0
	-39.6729	0			-26.2451	-3.05176			-28.3813	-3.05176
	-39.0625	6.10352			-26.5503	-3.05176			-28.3813	0
	-39.6729	-6.10352			-26.2451	3.05176			-28.3813	0
	-39.3677	3.05176			-26.2451	0			-28.0762	3.05176
	-39.3677	0			-26.2451	0			-28.3813	-3.05176
	-39.0625	3.05176			-26.2451	0			-28.0762	3.05176
	-39.6729	-6.10352			-26.2451	0			-27.771	3.05176
	-39.3677	3.05176			-25.9399	3.05176			-28.0762	-3.05176
	-39.0625	3.05176			-26.2451	-3.05176			-28.0762	0
	-39.3677	-3.05176			-26.2451	0			-27.771	3.05176
	-39.0625	3.05176			-25.9399	3.05176			-28.3813	-6.10352
	-39.3677	-3.05176			-25.9399	0			-27.771	6.10352
	-39.3677	0			-26.2451	-3.05176			-28.0762	-3.05176
	-39.0625	3.05176			-26.2451	0			-28.0762	0
	-39.0625	0			-26.5503	-3.05176			-27.4658	6.10352
	-39.0625	0			-25.9399	6.10352			-28.0762	-6.10352
	-38.7573	3.05176			-26.2451	-3.05176			-28.0762	0
	-39.0625	-3.05176			-25.9399	3.05176			-27.771	3.05176
	-39.0625	0			-25.9399	0			-27.771	0
	-38.7573	3.05176			-25.6348	3.05176			-28.0762	-3.05176
	-38.4521	3.05176			-25.9399	-3.05176			-27.771	3.05176
	-38.4521	0			-25.9399	0			-27.771	0
	-38.7573	-3.05176			-25.9399	0			-27.4658	3.05176
	-38.4521	3.05176			-25.9399	0			-27.4658	0
	-38.4521	0			-25.6348	3.05176			-27.771	-3.05176
	-38.147	3.05176			-25.6348	0			-27.771	0
	-38.4521	-3.05176			-25.6348	0			-28.0762	-3.05176
	-38.4521	0			-25.6348	0			-27.771	3.05176
	-38.4521	0			-25.6348	0			-27.771	0
	-38.7573	-3.05176			-25.6348	0			-27.771	0
	-38.147	6.10352			-25.6348	0			-27.4658	3.05176
	-37.8418	3.05176			-25.9399	-3.05176			-27.4658	0
	-38.4521	-6.10352			-25.6348	3.05176			-28.0762	-6.10352
	-38.147	3.05176			-25.9399	-3.05176			-27.771	3.05176
	-38.147	0			-25.6348	3.05176			-28.0762	-3.05176
	-38.147	0			-25.6348	0			-28.0762	0
	-38.147	0			-25.3296	3.05176			-28.0762	0
	-38.147	0			-25.3296	0			-27.771	3.05176
	-37.8418	3.05176			-25.9399	-6.10352			-27.4658	3.05176
	-37.8418	0			-25.9399	0			-27.771	-3.05176
	-38.147	-3.05176			-25.6348	3.05176			-27.4658	3.05176
	-37.8418	3.05176			-25.9399	-3.05176			-27.771	-3.05176
	-37.8418	0			-25.6348	3.05176			-27.771	0
	-37.8418	0			-25.6348	0			-27.4658	3.05176
	-38.147	-3.05176			-25.6348	0			-27.771	-3.05176
	-37.5366	6.10352			-25.3296	3.05176			-27.4658	3.05176
	-37.5366	0			-25.6348	-3.05176			-27.771	-3.05176
	-37.2314	3.05176			-25.9399	-3.05176			-27.4658	3.05176
	-37.8418	-6.10352			-25.3296	6.10352			-27.4658	0
	-37.8418	0			-25.3296	0			-27.771	-3.05176
	-37.5366	3.05176			-25.3296	0			-27.4658	3.05176
	-37.2314	3.05176			-25.3296	0			-27.4658	0
	-37.2314	0			-25.3296	0			-27.4658	0
	-37.5366	-3.05176			-25.3296	0			-27.4658	0
	-37.5366	0			-25.6348	-3.05176			-27.1606	3.05176
	-37.2314	3.05176			-25.6348	0			-27.4658	-3.05176
	-36.9263	3.05176			-25.6348	0			-27.1606	3.05176
	-36.9263	0			-25.3296	3.05176			-27.1606	0
	-36.6211	3.05176			-25.6348	-3.05176			-27.1606	0
	-37.2314	-6.10352			-25.3296	3.05176			-27.1606	0
	-37.2314	0			-25.3296	0			-26.8555	3.05176
	-36.9263	3.05176			-25.6348	-3.05176			-27.1606	-3.05176
	-36.9263	0			-25.3296	3.05176			-26.8555	3.05176
	-36.9263	0			-25.9399	-6.10352			-27.1606	-3.05176
	-36.9263	0			-25.6348	3.05176			-26.8555	3.05176
	-36.9263	0			-25.3296	3.05176			-27.1606	-3.05176
	-36.9263	0			-25.6348	-3.05176			-27.1606	0
	-36.6211	3.05176			-25.3296	3.05176			-27.1606	0
	-36.9263	-3.05176			-25.3296	0			-27.1606	0
	-36.9263	0			-25.3296	0			-27.1606	0
	-36.9263	0			-25.3296	0			-27.1606	0
	-36.6211	3.05176			-25.6348	-3.05176			-26.5503	6.10352
	-36.3159	3.05176			-25.3296	3.05176			-26.8555	-3.05176
	-36.6211	-3.05176			-25.6348	-3.05176			-26.8555	0
	-36.6211	0			-25.3296	3.05176			-27.1606	-3.05176
	-36.6211	0			-25.0244	3.05176			-27.1606	0
	-36.9263	-3.05176			-25.6348	-6.10352			-27.1606	0
	-36.6211	3.05176			-25.3296	3.05176			-27.1606	0
	-36.3159	3.05176			-25.3296	0			-26.5503	6.10352
	-36.6211	-3.05176			-25.6348	-3.05176			-26.8555	-3.05176
	-36.9263	-3.05176			-25.0244	6.10352			-26.8555	0
	-36.3159	6.10352			-25.3296	-3.05176			-27.1606	-3.05176
	-36.3159	0			-25.3296	0			-26.8555	3.05176
	-36.6211	-3.05176			-25.3296	0			-26.5503	3.05176
	-36.0107	6.10352			-25.3296	0			-27.1606	-6.10352
	-36.3159	-3.05176			-25.3296	0			-26.8555	3.05176
	-36.3159	0			-25.6348	-3.05176			-27.1606	-3.05176
	-36.0107	3.05176			-25.3296	3.05176			-26.8555	3.05176
	-36.6211	-6.10352			-25.3296	0			-26.8555	0
	-36.6211	0			-25.3296	0			-27.1606	-3.05176
	-36.3159	3.05176			-25.3296	0			-26.5503	6.10352
	-36.0107	3.05176			-25.0244	3.05176			-26.8555	-3.05176
	-36.0107	0			-25.0244	0			-27.1606	-3.05176
	-35.7056	3.05176			-25.3296	-3.05176			-26.5503	6.10352
	-35.7056	0			-25.3296	0			-26.5503	0
	-36.0107	-3.05176			-25.3296	0			-26.8555	-3.05176
	-36.0107	0			-25.3296	0			-26.5503	3.05176
	-36.0107	0			-25.0244	3.05176			-26.8555	-3.05176
	-36.0107	0			-25.3296	-3.05176			-26.8555	0
	-35.7056	3.05176			-25.0244	3.05176			-26.5503	3.05176
	-35.7056	0			-25.0244	0			-26.2451	3.05176
	-35.7056	0			-25.0244	0			-26.8555	-6.10352
	-35.4004	3.05176			-24.7192	3.05176			-26.8555	0
	-36.0107	-6.10352			-25.0244	-3.05176			-26.5503	3.05176
	-35.7056	3.05176			-25.3296	-3.05176			-26.8555	-3.05176
	-35.4004	3.05176			-25.0244	3.05176			-26.2451	6.10352
	-35.7056	-3.05176			-25.3296	-3.05176			-26.2451	0
	-35.4004	3.05176			-25.0244	3.05176			-26.8555	-6.10352
	-35.4004	0			-24.7192	3.05176			-26.8555	0
	-35.4004	0			-24.7192	0			-26.8555	0
	-35.4004	0			-25.0244	-3.05176			-26.5503	3.05176
	-35.4004	0			-25.3296	-3.05176			-25.9399	6.10352
	-35.0952	3.05176			-25.6348	-3.05176			-26.5503	-6.10352
	-35.4004	-3.05176			-25.3296	3.05176			-26.2451	3.05176
	-35.4004	0			-25.3296	0			-26.2451	0
	-35.0952	3.05176			-24.7192	6.10352			-26.5503	-3.05176
	-34.79	3.05176			-25.0244	-3.05176			-26.8555	-3.05176
	-34.79	0			-24.7192	3.05176			-26.8555	0
	-34.79	0			-25.0244	-3.05176			-26.5503	3.05176
	-35.0952	-3.05176			-25.3296	-3.05176			-26.5503	0
	-34.4849	6.10352			-25.0244	3.05176			-26.8555	-3.05176
	-35.0952	-6.10352			-25.3296	-3.05176			-26.2451	6.10352
	-35.0952	0			-25.0244	3.05176			-26.5503	-3.05176
	-34.79	3.05176			-24.7192	3.05176			-26.8555	-3.05176
	-34.79	0			-24.7192	0			-26.2451	6.10352
	-34.1797	6.10352			-24.7192	0			-26.5503	-3.05176
	-34.79	-6.10352			-24.7192	0			-26.8555	-3.05176
	-34.79	0			-24.7192	0			-26.8555	0
	-34.79	0			-24.7192	0			-26.5503	3.05176
	-34.4849	3.05176			-25.0244	-3.05176			-26.5503	0
	-34.4849	0			-24.7192	3.05176			-26.2451	3.05176
	-33.8745	6.10352			-25.0244	-3.05176			-26.2451	0
	-34.1797	-3.05176			-25.0244	0			-26.5503	-3.05176
	-34.4849	-3.05176			-24.7192	3.05176			-26.5503	0
	-34.1797	3.05176			-25.0244	-3.05176			-26.5503	0
	-34.4849	-3.05176			-24.7192	3.05176			-26.5503	0
	-34.4849	0			-24.4141	3.05176			-26.5503	0
	-34.1797	3.05176			-24.7192	-3.05176			-26.5503	0
	-34.1797	0			-24.4141	3.05176			-26.2451	3.05176
	-33.8745	3.05176			-24.4141	0			-26.5503	-3.05176
	-34.1797	-3.05176			-24.7192	-3.05176			-26.2451	3.05176
	-33.5693	6.10352			-24.7192	0			-26.2451	0
	-34.1797	-6.10352			-24.7192	0			-26.8555	-6.10352
	-33.8745	3.05176			-24.1089	6.10352			-26.5503	3.05176
	-34.1797	-3.05176			-24.4141	-3.05176			-26.2451	3.05176
	-34.1797	0			-24.4141	0			-26.2451	0
	-33.5693	6.10352			-24.4141	0			-26.2451	0
	-33.5693	0			-24.7192	-3.05176			-26.2451	0
	-34.1797	-6.10352			-24.4141	3.05176			-26.2451	0
	-34.1797	0			-24.4141	0			-26.2451	0
	-34.1797	0			-24.4141	0			-25.9399	3.05176
	-34.1797	0			-24.4141	0			-25.9399	0
	-33.5693	6.10352			-24.1089	3.05176			-26.2451	-3.05176
	-33.8745	-3.05176			-24.4141	-3.05176			-26.2451	0
	-33.5693	3.05176			-24.1089	3.05176			-26.2451	0
	-33.2642	3.05176			-24.4141	-3.05176			-26.2451	0
	-33.5693	-3.05176			-24.1089	3.05176			-25.9399	3.05176
	-33.8745	-3.05176			-24.7192	-6.10352			-25.9399	0
	-33.5693	3.05176			-23.8037	9.15527			-26.2451	-3.05176
	-33.5693	0			-23.8037	0			-26.2451	0
	-33.5693	0			-23.4985	3.05176			-26.2451	0
	-33.5693	0			-23.8037	-3.05176			-26.2451	0
	-33.5693	0			-23.8037	0			-25.9399	3.05176
	-33.5693	0			-23.4985	3.05176			-25.9399	0
	-33.2642	3.05176			-23.8037	-3.05176			-26.2451	-3.05176
	-33.2642	0			-24.1089	-3.05176			-26.2451	0
	-33.8745	-6.10352			-23.8037	3.05176			-25.6348	6.10352
[truncated: 3,394 more rows]

## Sheet: Figure 4
	Figure 4A	Number of AP's
		saline																				Saline + NaB																				Morphine
	1x Rhebase	1	1	1	1	1	1	1	1	1	1	1	1	1	1	1	1				1x Rhebase	1	1	1	1	1	1	1	1	1	2	1	1	1	1	1					1x Rhebase	1	1	1	1	3	1	1	1
	2x Rhebase	1	1	1	1	2	1	1	1	1	1	1	1	1	1	1	2				2x Rhebase	2	2	2	1	1	4	1	1	1	3	1	1	1	1	1					2x Rhebase	4	4	1	1	5	1	1	1
	3x Rhebase	1	1	1	1	3	1	1	2	2	2	2	1	1	1	2	3				3x Rhebase	2	2	4	1	3	4	1	1	1	4	1	1	3	1	1					3x Rhebase	6	5	1	2	7	2	1	3
	Figure 4B	Threshold Potential (mV)
		Treatment		No Butyrate																				Butyrate
		Saline		-18	-7.01	-6.1	-6.1	-13.42	-15.56	-17.7	-9.9	-7.01	-11.29	-7.3	-6.4	-10.07	-4.57	-20.14	-9.1								-13.7	-23.9	-16.4	-23.4	-15.58	-8.26	-28.06	-24.7	-21.66	-24.01	-13.42	9.7	-15.56	-12.2	-12.5
		Morphine		-17.1	-13.1	-14.6	-16.78	-23.49	-21.6	-21.97	-20.4	-36.9	-26.5503	-20.14	-23.14	-15.86	-34.17	-21.97	-19.53	-18.96	-23.8						-10.3	-12.8	-8.2	-12.2	-16	-24.41	-13.42	-22.583	-18.9	-12.51	-3.88	-21.9	-23.19	-9.4
	Figure 4C	Change in dV/dT (%)
		Treatment	No Butyrate													Butyrate
		Saline	3.17736	14.4	14.5631	14.8148	10.0218	18.4211	0.465934	12.0968	17.6471							10.2564	3.2	15.122	17.757	3.28068	12.5	13.6024	50.5495
		Morphine	30.2985	27.9527	34.8276	74.1394	39.8693	21.5419	29.5256	29.2209	28.3681	31.1419	15.5107					22.9336	15.9633	12.8961	16.5247	26.2931	0.262123	7.10526	9.40171
Figure 4D	Rheobase (pA)
	Treatment	No Butyrate																				Butyrate
	Saline	140	250	180	250	110	120	150	80	100	120	90	70	110	160	120	180	60				120	40	160	210	190	100	200	200	120	60	80	80	70	160	60	200	100
	Morphine	120	80	180	190	40	60	20	60	20	10	20	10	30	170	100	40	60	40			180	120	80	90	200	100	110	70	100	110	220	190	90	80
Figure 4E	Loss of AP Amplitude (%)
	Treatment	No Butyrate													Butyrate
	Saline	3.32168	6.55397	5.7101	9.16071	1.86335	-0.369	1.5193	2.82318	4.34783							2.72727	2.36967	5.97015	4.86842	0.914077	3.09951	3.40267	7.01754
	Morphine	19.7595	4.22997	14.0662	29.179	20.2811	19.8493	8.4317	7.30682	28.6822	20.7921	11.5888					9.04792	-8.49515	3.54391	2.7933	6.86518	0.190416	2.97989	3.11111
[truncated: 23 more columns]

## Sheet: Figure 5
Vehicle	Trace	dV/dT		Paclitaxel	Trace	dV/dT		Paclitaxel + Butyrate	Trace	dV/dT
	-52.1851	0			-46.0815	0
	-52.1851	0			-46.0815	0			-53.4058	0
	-52.4902	-3.05176			-46.3867	-3.05176			-53.1006	3.05176
	-52.1851	3.05176			-46.3867	0			-53.4058	-3.05176
	-52.1851	0			-46.0815	3.05176			-53.4058	0
	-51.8799	3.05176			-46.0815	0			-53.4058	0
	-52.1851	-3.05176			-45.7764	3.05176			-53.4058	0
	-52.1851	0			-46.0815	-3.05176			-53.4058	0
	-52.1851	0			-46.3867	-3.05176			-53.1006	3.05176
	-52.4902	-3.05176			-46.0815	3.05176			-53.4058	-3.05176
	-52.1851	3.05176			-46.3867	-3.05176			-53.4058	0
	-52.1851	0			-46.3867	0			-53.1006	3.05176
	-51.8799	3.05176			-46.0815	3.05176			-53.4058	-3.05176
	-52.1851	-3.05176			-46.3867	-3.05176			-53.1006	3.05176
	-51.8799	3.05176			-46.3867	0			-53.4058	-3.05176
	-52.4902	-6.10352			-46.3867	0			-53.1006	3.05176
	-52.1851	3.05176			-46.3867	0			-53.1006	0
	-52.1851	0			-46.3867	0			-53.4058	-3.05176
	-52.1851	0			-46.0815	3.05176			-53.4058	0
	-52.1851	0			-46.3867	-3.05176			-53.4058	0
	-52.1851	0			-46.0815	3.05176			-53.4058	0
	-52.1851	0			-45.7764	3.05176			-53.4058	0
	-51.8799	3.05176			-46.0815	-3.05176			-53.4058	0
	-52.1851	-3.05176			-46.0815	0			-53.4058	0
	-52.1851	0			-46.0815	0			-53.4058	0
	-52.1851	0			-46.3867	-3.05176			-53.1006	3.05176
	-52.4902	-3.05176			-46.3867	0			-53.4058	-3.05176
	-52.1851	3.05176			-46.0815	3.05176			-53.1006	3.05176
	-52.1851	0			-46.3867	-3.05176			-53.4058	-3.05176
	-52.1851	0			-46.3867	0			-52.7954	6.10352
	-52.1851	0			-46.3867	0			-53.4058	-6.10352
	-52.4902	-3.05176			-46.6919	-3.05176			-53.4058	0
	-51.8799	6.10352			-46.6919	0			-52.7954	6.10352
	-52.1851	-3.05176			-45.4712	12.207			-52.7954	0
	-52.1851	0			-44.2505	12.207			-53.4058	-6.10352
	-52.1851	0			-43.335	9.15527			-53.1006	3.05176
	-52.1851	0			-41.5039	18.3105			-53.4058	-3.05176
	-52.1851	0			-40.2832	12.207			-53.4058	0
	-52.1851	0			-38.7573	15.2588			-53.1006	3.05176
	-52.4902	-3.05176			-37.8418	9.15527			-53.1006	0
	-52.4902	0			-36.0107	18.3105			-53.1006	0
	-52.4902	0			-34.79	12.207			-53.1006	0
	-52.1851	3.05176			-33.8745	9.15527			-53.4058	-3.05176
	-52.4902	-3.05176			-32.6538	12.207			-53.1006	3.05176
	-52.1851	3.05176			-31.7383	9.15527			-53.1006	0
	-52.1851	0			-30.5176	12.207			-53.4058	-3.05176
	-52.1851	0			-29.9072	6.10352			-53.4058	0
	-52.1851	0			-28.6865	12.207			-53.1006	3.05176
	-52.4902	-3.05176			-27.771	9.15527			-53.1006	0
	-51.8799	6.10352			-26.8555	9.15527			-53.4058	-3.05176
	-52.4902	-6.10352			-26.2451	6.10352			-53.1006	3.05176
	-52.1851	3.05176			-25.0244	12.207			-53.7109	-6.10352
	-52.4902	-3.05176			-24.7192	3.05176			-53.1006	6.10352
	-52.1851	3.05176			-23.4985	12.207			-53.4058	-3.05176
	-52.1851	0			-22.8882	6.10352			-53.1006	3.05176
	-52.1851	0			-21.9727	9.15527			-53.4058	-3.05176
	-52.1851	0			-21.0571	9.15527			-53.1006	3.05176
	-52.1851	0			-20.1416	9.15527			-53.1006	0
	-52.1851	0			-19.8364	3.05176			-53.1006	0
	-52.4902	-3.05176			-19.2261	6.10352			-53.1006	0
	-52.1851	3.05176			-17.7002	15.2588			-53.1006	0
	-52.4902	-3.05176			-17.395	3.05176			-53.1006	0
	-52.4902	0			-16.4795	9.15527			-53.1006	0
	-52.1851	3.05176			-15.8691	6.10352			-53.1006	0
	-52.1851	0			-14.6484	12.207			-53.1006	0
	-52.1851	0			-13.7329	9.15527			-52.7954	3.05176
	-51.8799	3.05176			-13.4277	3.05176			-52.1851	6.10352
	-51.5747	3.05176			-12.207	12.207			-51.8799	3.05176
	-51.2695	3.05176			-11.2915	9.15527			-51.5747	3.05176
	-51.2695	0			-10.0708	12.207			-50.9644	6.10352
	-50.354	9.15527			-8.8501	12.207			-50.0488	9.15527
	-50.354	0			-7.62939	12.207			-49.7437	3.05176
	-50.0488	3.05176			-6.40869	12.207			-49.1333	6.10352
	-49.7437	3.05176			-4.27246	21.3623			-48.8281	3.05176
	-49.4385	3.05176			-2.74658	15.2588			-48.2178	6.10352
	-49.1333	3.05176			-0.305176	24.4141			-47.6074	6.10352
	-49.1333	0			2.44141	27.4658			-47.3022	3.05176
	-48.8281	3.05176			5.79834	33.5693			-46.6919	6.10352
	-48.2178	6.10352			9.76562	39.6729			-46.3867	3.05176
	-47.9126	3.05176			14.3433	45.7764			-46.0815	3.05176
	-47.9126	0			20.1416	57.9834			-45.4712	6.10352
	-47.3022	6.10352			27.771	76.2939			-45.166	3.05176
	-47.3022	0			36.6211	88.501			-44.5557	6.10352
	-46.9971	3.05176			45.4712	88.501			-43.9453	6.10352
	-47.3022	-3.05176			52.7954	73.2422			-43.6401	3.05176
	-46.9971	3.05176			59.2041	64.0869			-43.335	3.05176
	-46.3867	6.10352			63.4766	42.7246			-43.0298	3.05176
	-46.3867	0			65.3076	18.3105			-42.7246	3.05176
	-46.0815	3.05176			66.5283	12.207			-42.1143	6.10352
	-45.7764	3.05176			65.3076	-12.207			-41.8091	3.05176
	-45.7764	0			63.1714	-21.3623			-41.1987	6.10352
	-45.4712	3.05176			60.1196	-30.5176			-40.8936	3.05176
	-45.166	3.05176			57.373	-27.4658			-40.2832	6.10352
	-45.166	0			54.6265	-27.4658			-39.978	3.05176
	-44.5557	6.10352			50.9644	-36.6211			-39.6729	3.05176
	-44.8608	-3.05176			47.9126	-30.5176			-39.0625	6.10352
	-44.5557	3.05176			43.9453	-39.6729			-38.7573	3.05176
	-44.2505	3.05176			40.8936	-30.5176			-38.147	6.10352
	-44.2505	0			37.8418	-30.5176			-38.147	0
	-43.9453	3.05176			34.4849	-33.5693			-37.8418	3.05176
	-43.9453	0			31.7383	-27.4658			-37.2314	6.10352
	-43.6401	3.05176			29.2969	-24.4141			-36.9263	3.05176
	-43.6401	0			26.8555	-24.4141			-36.3159	6.10352
	-43.335	3.05176			25.0244	-18.3105			-36.0107	3.05176
	-43.0298	3.05176			23.1934	-18.3105			-35.7056	3.05176
	-43.335	-3.05176			21.3623	-18.3105			-35.4004	3.05176
	-43.0298	3.05176			19.8364	-15.2588			-34.79	6.10352
	-42.4194	6.10352			18.6157	-12.207			-34.4849	3.05176
	-42.4194	0			17.0898	-15.2588			-33.8745	6.10352
	-42.4194	0			16.1743	-9.15527			-33.8745	0
	-42.1143	3.05176			14.6484	-15.2588			-33.2642	6.10352
	-41.8091	3.05176			13.7329	-9.15527			-33.2642	0
	-42.1143	-3.05176			12.5122	-12.207			-32.3486	9.15527
	-41.5039	6.10352			11.2915	-12.207			-32.0435	3.05176
	-41.5039	0			10.376	-9.15527			-31.4331	6.10352
	-41.1987	3.05176			9.15527	-12.207			-30.8228	6.10352
	-41.1987	0			7.62939	-15.2588			-30.5176	3.05176
	-41.1987	0			6.40869	-12.207			-30.2124	3.05176
	-40.8936	3.05176			5.18799	-12.207			-29.6021	6.10352
	-40.8936	0			3.66211	-15.2588			-28.9917	6.10352
	-40.8936	0			2.74658	-9.15527			-28.3813	6.10352
	-40.2832	6.10352			0.915527	-18.3105			-27.771	6.10352
	-40.5884	-3.05176			-0.305176	-12.207			-27.1606	6.10352
	-40.2832	3.05176			-1.83105	-15.2588			-26.2451	9.15527
	-39.978	3.05176			-3.35693	-15.2588			-25.9399	3.05176
	-39.978	0			-4.57764	-12.207			-25.3296	6.10352
	-40.2832	-3.05176			-6.71387	-21.3623			-24.4141	9.15527
	-40.2832	0			-7.93457	-12.207			-23.4985	9.15527
	-39.978	3.05176			-9.76562	-18.3105			-22.2778	12.207
	-39.6729	3.05176			-11.2915	-15.2588			-21.3623	9.15527
	-39.6729	0			-13.1226	-18.3105			-20.1416	12.207
	-39.3677	3.05176			-14.9536	-18.3105			-18.6157	15.2588
	-39.3677	0			-16.4795	-15.2588			-16.4795	21.3623
	-39.0625	3.05176			-18.9209	-24.4141			-14.6484	18.3105
	-39.0625	0			-20.4468	-15.2588			-12.207	24.4141
	-38.7573	3.05176			-22.2778	-18.3105			-8.54492	36.6211
	-38.7573	0			-24.4141	-21.3623			-3.96729	45.7764
	-38.7573	0			-25.6348	-12.207			2.44141	64.0869
	-38.7573	0			-26.8555	-12.207			9.46045	70.1904
	-38.4521	3.05176			-28.6865	-18.3105			18.0054	85.4492
	-38.4521	0			-29.6021	-9.15527			29.2969	112.915
	-38.147	3.05176			-30.8228	-12.207			39.978	106.812
	-38.147	0			-31.7383	-9.15527			48.8281	88.501
	-37.5366	6.10352			-32.6538	-9.15527			56.1523	73.2422
	-37.8418	-3.05176			-33.5693	-9.15527			61.3403	51.8799
	-37.5366	3.05176			-33.8745	-3.05176			63.7817	24.4141
	-37.5366	0			-34.4849	-6.10352			64.6973	9.15527
	-37.2314	3.05176			-35.0952	-6.10352			63.4766	-12.207
	-37.2314	0			-35.0952	0			61.3403	-21.3623
	-36.9263	3.05176			-35.4004	-3.05176			58.5938	-27.4658
	-37.2314	-3.05176			-35.7056	-3.05176			56.1523	-24.4141
	-36.6211	6.10352			-36.0107	-3.05176			53.1006	-30.5176
	-36.9263	-3.05176			-36.3159	-3.05176			50.0488	-30.5176
	-36.9263	0			-36.3159	0			46.9971	-30.5176
	-36.6211	3.05176			-36.0107	3.05176			44.5557	-24.4141
	-36.3159	3.05176			-36.6211	-6.10352			42.4194	-21.3623
	-36.3159	0			-36.3159	3.05176			40.8936	-15.2588
	-36.6211	-3.05176			-36.3159	0			38.7573	-21.3623
	-35.7056	9.15527			-36.0107	3.05176			37.5366	-12.207
	-36.0107	-3.05176			-36.3159	-3.05176			36.0107	-15.2588
	-36.0107	0			-36.0107	3.05176			34.79	-12.207
	-36.0107	0			-36.0107	0			33.2642	-15.2588
	-35.7056	3.05176			-35.7056	3.05176			32.0435	-12.207
	-35.7056	0			-35.4004	3.05176			30.8228	-12.207
	-35.7056	0			-35.7056	-3.05176			29.6021	-12.207
	-35.7056	0			-35.4004	3.05176			28.6865	-9.15527
	-35.4004	3.05176			-35.4004	0			26.8555	-18.3105
	-35.4004	0			-34.79	6.10352			25.9399	-9.15527
	-35.0952	3.05176			-34.79	0			24.7192	-12.207
	-35.0952	0			-34.79	0			23.1934	-15.2588
	-35.0952	0			-34.79	0			22.2778	-9.15527
	-34.79	3.05176			-34.79	0			20.752	-15.2588
	-34.79	0			-34.4849	3.05176			19.8364	-9.15527
	-34.79	0			-34.1797	3.05176			18.9209	-9.15527
	-34.4849	3.05176			-33.8745	3.05176			17.7002	-12.207
	-34.4849	0			-33.5693	3.05176			16.4795	-12.207
	-34.1797	3.05176			-33.5693	0			15.2588	-12.207
	-34.1797	0			-33.2642	3.05176			14.6484	-6.10352
	-34.1797	0			-32.959	3.05176			13.1226	-15.2588
	-34.1797	0			-32.959	0			12.207	-9.15527
	-33.5693	6.10352			-32.6538	3.05176			10.9863	-12.207
	-33.8745	-3.05176			-32.3486	3.05176			10.376	-6.10352
	-33.8745	0			-32.3486	0			9.46045	-9.15527
	-33.5693	3.05176			-32.0435	3.05176			8.54492	-9.15527
	-33.5693	0			-32.0435	0			7.93457	-6.10352
	-33.5693	0			-31.7383	3.05176			7.01904	-9.15527
	-33.5693	0			-31.7383	0			6.40869	-6.10352
	-33.8745	-3.05176			-31.4331	3.05176			5.49316	-9.15527
	-33.5693	3.05176			-31.1279	3.05176			4.57764	-9.15527
	-32.959	6.10352			-30.8228	3.05176			3.96729	-6.10352
	-32.959	0			-31.1279	-3.05176			3.35693	-6.10352
	-32.6538	3.05176			-30.8228	3.05176			3.05176	-3.05176
	-32.959	-3.05176			-30.5176	3.05176			2.13623	-9.15527
	-32.6538	3.05176			-30.5176	0			1.52588	-6.10352
	-32.6538	0			-30.2124	3.05176			0.610352	-9.15527
	-32.6538	0			-29.9072	3.05176			0	-6.10352
	-32.0435	6.10352			-29.9072	0			-0.610352	-6.10352
	-32.0435	0			-29.9072	0			-1.52588	-9.15527
	-31.7383	3.05176			-29.2969	6.10352			-2.13623	-6.10352
	-31.7383	0			-29.2969	0			-2.74658	-6.10352
	-31.7383	0			-28.9917	3.05176			-3.96729	-12.207
	-31.7383	0			-29.2969	-3.05176			-4.88281	-9.15527
	-31.7383	0			-28.9917	3.05176			-5.49316	-6.10352
	-31.1279	6.10352			-28.9917	0			-6.71387	-12.207
	-31.4331	-3.05176			-28.6865	3.05176			-7.32422	-6.10352
	-31.1279	3.05176			-28.6865	0			-8.23975	-9.15527
	-30.8228	3.05176			-28.6865	0			-9.46045	-12.207
	-31.1279	-3.05176			-28.3813	3.05176			-10.0708	-6.10352
	-30.5176	6.10352			-28.0762	3.05176			-11.5967	-15.2588
	-30.2124	3.05176			-28.0762	0			-12.207	-6.10352
	-30.8228	-6.10352			-28.0762	0			-13.1226	-9.15527
	-30.2124	6.10352			-28.0762	0			-14.6484	-15.2588
	-30.2124	0			-27.771	3.05176			-15.2588	-6.10352
	-30.2124	0			-27.4658	3.05176			-16.7847	-15.2588
	-29.9072	3.05176			-27.4658	0			-17.395	-6.10352
	-29.9072	0			-27.1606	3.05176			-18.6157	-12.207
	-29.9072	0			-27.1606	0			-20.1416	-15.2588
	-29.9072	0			-26.8555	3.05176			-21.0571	-9.15527
	-29.2969	6.10352			-26.8555	0			-22.2778	-12.207
	-28.9917	3.05176			-26.8555	0			-23.1934	-9.15527
	-28.9917	0			-26.8555	0			-24.4141	-12.207
	-28.6865	3.05176			-26.5503	3.05176			-25.9399	-15.2588
	-28.9917	-3.05176			-26.5503	0			-27.1606	-12.207
	-28.6865	3.05176			-25.9399	6.10352			-28.3813	-12.207
	-28.6865	0			-25.9399	0			-29.6021	-12.207
	-28.3813	3.05176			-25.9399	0			-30.8228	-12.207
	-28.0762	3.05176			-25.6348	3.05176			-32.0435	-12.207
	-28.0762	0			-25.6348	0			-32.6538	-6.10352
	-27.4658	6.10352			-25.9399	-3.05176			-34.1797	-15.2588
	-27.771	-3.05176			-25.3296	6.10352			-35.0952	-9.15527
	-27.4658	3.05176			-25.3296	0			-36.0107	-9.15527
	-27.1606	3.05176			-25.0244	3.05176			-37.5366	-15.2588
	-27.1606	0			-25.0244	0			-37.8418	-3.05176
	-26.8555	3.05176			-25.0244	0			-38.7573	-9.15527
	-26.8555	0			-25.0244	0			-39.3677	-6.10352
	-26.5503	3.05176			-24.7192	3.05176			-39.978	-6.10352
	-26.2451	3.05176			-24.4141	3.05176			-40.8936	-9.15527
	-26.2451	0			-24.4141	0			-41.5039	-6.10352
	-25.9399	3.05176			-24.4141	0			-42.1143	-6.10352
	-25.6348	3.05176			-24.1089	3.05176			-42.4194	-3.05176
	-25.3296	3.05176			-23.8037	3.05176			-42.7246	-3.05176
	-25.3296	0			-24.1089	-3.05176			-43.335	-6.10352
	-24.7192	6.10352			-23.8037	3.05176			-43.9453	-6.10352
	-24.4141	3.05176			-23.4985	3.05176			-44.2505	-3.05176
	-23.8037	6.10352			-23.1934	3.05176			-44.2505	0
	-22.8882	9.15527			-23.1934	0			-45.166	-9.15527
	-22.583	3.05176			-22.8882	3.05176			-45.166	0
	-22.2778	3.05176			-23.1934	-3.05176			-44.8608	3.05176
	-21.9727	3.05176			-22.8882	3.05176			-45.4712	-6.10352
	-21.0571	9.15527			-22.8882	0			-45.7764	-3.05176
	-20.752	3.05176			-22.8882	0			-45.7764	0
	-20.1416	6.10352			-22.583	3.05176			-46.0815	-3.05176
	-19.8364	3.05176			-22.583	0			-45.7764	3.05176
	-18.9209	9.15527			-22.583	0			-46.0815	-3.05176
	-18.0054	9.15527			-22.2778	3.05176			-46.3867	-3.05176
	-17.0898	9.15527			-21.9727	3.05176			-46.6919	-3.05176
	-15.8691	12.207			-21.9727	0			-46.3867	3.05176
	-14.9536	9.15527			-21.6675	3.05176			-46.0815	3.05176
	-12.8174	21.3623			-21.9727	-3.05176			-46.3867	-3.05176
	-11.2915	15.2588			-21.9727	0			-46.6919	-3.05176
	-8.8501	24.4141			-21.3623	6.10352			-46.6919	0
	-6.40869	24.4141			-21.3623	0			-46.9971	-3.05176
	-2.74658	36.6211			-21.0571	3.05176			-46.9971	0
	1.2207	39.6729			-21.0571	0			-46.9971	0
	5.79834	45.7764			-20.4468	6.10352			-46.9971	0
	12.207	64.0869			-20.752	-3.05176			-46.9971	0
	18.0054	57.9834			-20.752	0			-47.3022	-3.05176
	24.7192	67.1387			-20.4468	3.05176			-47.3022	0
	32.3486	76.2939			-20.4468	0			-47.3022	0
	39.0625	67.1387			-20.4468	0			-47.3022	0
	44.5557	54.9316			-20.1416	3.05176			-47.3022	0
	48.8281	42.7246			-20.4468	-3.05176			-47.3022	0
	51.2695	24.4141			-20.4468	0			-47.3022	0
	52.4902	12.207			-20.1416	3.05176			-46.9971	3.05176
	52.7954	3.05176			-19.8364	3.05176			-47.3022	-3.05176
	52.1851	-6.10352			-19.8364	0			-47.6074	-3.05176
	51.2695	-9.15527			-19.8364	0			-47.3022	3.05176
	49.7437	-15.2588			-19.5312	3.05176			-46.9971	3.05176
	47.9126	-18.3105			-19.2261	3.05176			-47.3022	-3.05176
	46.0815	-18.3105			-19.5312	-3.05176			-46.9971	3.05176
	43.9453	-21.3623			-19.5312	0			-46.9971	0
	42.1143	-18.3105			-19.2261	3.05176			-47.3022	-3.05176
	40.2832	-18.3105			-18.9209	3.05176			-46.9971	3.05176
	38.4521	-18.3105			-18.9209	0			-46.9971	0
	36.6211	-18.3105			-18.6157	3.05176			-46.9971	0
	34.79	-18.3105			-18.6157	0			-47.3022	-3.05176
	32.959	-18.3105			-18.6157	0			-46.9971	3.05176
	31.1279	-18.3105			-18.3105	3.05176			-46.9971	0
	29.6021	-15.2588			-18.0054	3.05176			-47.3022	-3.05176
	28.0762	-15.2588			-18.3105	-3.05176			-46.9971	3.05176
	26.2451	-18.3105			-18.0054	3.05176			-46.6919	3.05176
	24.4141	-18.3105			-18.0054	0			-46.6919	0
	22.583	-18.3105			-18.0054	0			-46.9971	-3.05176
	21.0571	-15.2588			-17.7002	3.05176			-46.9971	0
	19.2261	-18.3105			-18.0054	-3.05176			-46.6919	3.05176
	17.7002	-15.2588			-17.7002	3.05176			-46.6919	0
	16.1743	-15.2588			-17.7002	0			-46.6919	0
	14.9536	-12.207			-17.395	3.05176			-46.6919	0
	13.4277	-15.2588			-17.395	0			-46.9971	-3.05176
	12.207	-12.207			-17.395	0			-46.6919	3.05176
	10.6812	-15.2588			-17.0898	3.05176			-46.6919	0
	9.46045	-12.207			-17.0898	0			-46.6919	0
	8.23975	-12.207			-17.0898	0			-46.3867	3.05176
	7.01904	-12.207			-17.0898	0			-46.3867	0
	5.79834	-12.207			-16.7847	3.05176			-46.3867	0
	4.88281	-9.15527			-16.4795	3.05176			-46.3867	0
	3.66211	-12.207			-16.7847	-3.05176			-46.0815	3.05176
	2.44141	-12.207			-16.4795	3.05176			-46.0815	0
	1.52588	-9.15527			-16.4795	0			-46.0815	0
	0	-15.2588			-16.4795	0			-46.0815	0
	-0.610352	-6.10352			-16.1743	3.05176			-45.7764	3.05176
	-2.13623	-15.2588			-15.8691	3.05176			-46.0815	-3.05176
	-3.05176	-9.15527			-16.1743	-3.05176			-45.7764	3.05176
	-4.57764	-15.2588			-15.564	6.10352			-45.7764	0
	-5.79834	-12.207			-15.8691	-3.05176			-45.7764	0
	-7.32422	-15.2588			-15.564	3.05176			-45.7764	0
	-8.23975	-9.15527			-15.564	0			-45.7764	0
	-10.0708	-18.3105			-15.2588	3.05176			-45.4712	3.05176
	-11.5967	-15.2588			-14.9536	3.05176			-45.7764	-3.05176
	-13.1226	-15.2588			-15.2588	-3.05176			-45.4712	3.05176
	-14.9536	-18.3105			-15.2588	0			-45.4712	0
	-16.1743	-12.207			-14.9536	3.05176			-45.4712	0
	-18.0054	-18.3105			-14.9536	0			-45.4712	0
	-19.8364	-18.3105			-14.9536	0			-45.166	3.05176
	-21.3623	-15.2588			-14.3433	6.10352			-45.4712	-3.05176
	-23.1934	-18.3105			-14.6484	-3.05176			-45.166	3.05176
	-24.7192	-15.2588			-14.9536	-3.05176			-45.166	0
	-26.5503	-18.3105			-14.6484	3.05176			-44.8608	3.05176
	-27.771	-12.207			-14.3433	3.05176			-44.8608	0
	-29.9072	-21.3623			-14.0381	3.05176			-44.8608	0
	-30.8228	-9.15527			-14.0381	0			-44.8608	0
	-32.3486	-15.2588			-13.7329	3.05176			-44.8608	0
	-33.5693	-12.207			-13.7329	0			-44.5557	3.05176
	-34.79	-12.207			-13.4277	3.05176			-44.5557	0
	-36.0107	-12.207			-13.4277	0			-44.5557	0
	-36.9263	-9.15527			-13.4277	0			-44.5557	0
	-37.8418	-9.15527			-13.4277	0			-44.5557	0
	-38.4521	-6.10352			-13.1226	3.05176			-44.2505	3.05176
	-39.0625	-6.10352			-13.1226	0			-44.5557	-3.05176
	-39.3677	-3.05176			-13.1226	0			-44.2505	3.05176
	-39.978	-6.10352			-12.8174	3.05176			-44.2505	0
	-40.5884	-6.10352			-12.8174	0			-44.2505	0
	-40.8936	-3.05176			-12.5122	3.05176			-44.2505	0
	-40.8936	0			-12.207	3.05176			-43.6401	6.10352
	-41.1987	-3.05176			-11.9019	3.05176			-43.6401	0
	-41.8091	-6.10352			-11.9019	0			-43.9453	-3.05176
	-41.5039	3.05176			-11.9019	0			-43.9453	0
	-41.8091	-3.05176			-11.5967	3.05176			-43.335	6.10352
	-42.1143	-3.05176			-11.2915	3.05176			-43.335	0
	-42.4194	-3.05176			-11.2915	0			-43.335	0
	-42.4194	0			-10.9863	3.05176			-43.335	0
	-42.4194	0			-10.6812	3.05176			-43.335	0
	-42.7246	-3.05176			-10.376	3.05176			-43.335	0
	-42.7246	0			-9.76562	6.10352			-43.6401	-3.05176
	-42.4194	3.05176			-9.46045	3.05176			-43.335	3.05176
	-42.7246	-3.05176			-9.46045	0			-43.335	0
	-42.7246	0			-9.15527	3.05176			-43.335	0
	-42.7246	0			-8.54492	6.10352			-43.335	0
	-42.4194	3.05176			-8.23975	3.05176			-42.7246	6.10352
	-42.7246	-3.05176			-8.23975	0			-43.0298	-3.05176
	-42.7246	0			-7.93457	3.05176			-43.0298	0
	-42.1143	6.10352			-7.32422	6.10352			-42.7246	3.05176
	-42.7246	-6.10352			-6.71387	6.10352			-43.0298	-3.05176
	-42.4194	3.05176			-6.10352	6.10352			-43.0298	0
	-42.4194	0			-5.49316	6.10352			-42.7246	3.05176
	-42.7246	-3.05176			-4.57764	9.15527			-42.7246	0
	-42.4194	3.05176			-3.96729	6.10352			-42.4194	3.05176
	-42.4194	0			-3.05176	9.15527			-42.7246	-3.05176
	-42.4194	0			-2.13623	9.15527			-42.7246	0
	-42.4194	0			-0.610352	15.2588			-42.7246	0
	-42.7246	-3.05176			0.610352	12.207			-42.7246	0
	-42.4194	3.05176			2.13623	15.2588			-42.7246	0
	-42.4194	0			3.96729	18.3105			-42.4194	3.05176
	-42.4194	0			6.40869	24.4141			-42.1143	3.05176
	-42.4194	0			9.46045	30.5176			-42.4194	-3.05176
	-42.1143	3.05176			12.207	27.4658			-42.1143	3.05176
	-42.4194	-3.05176			15.8691	36.6211			-42.1143	0
	-42.4194	0			20.1416	42.7246			-42.1143	0
	-42.7246	-3.05176			25.9399	57.9834			-41.8091	3.05176
	-42.1143	6.10352			31.7383	57.9834			-41.8091	0
	-42.1143	0			38.4521	67.1387			-41.8091	0
	-42.4194	-3.05176			43.9453	54.9316			-41.8091	0
	-42.4194	0			49.1333	51.8799			-42.1143	-3.05176
	-42.7246	-3.05176			53.4058	42.7246			-41.8091	3.05176
	-43.0298	-3.05176			56.4575	30.5176			-41.5039	3.05176
	-42.4194	6.10352			57.9834	15.2588			-41.5039	0
	-42.7246	-3.05176			58.2886	3.05176			-41.5039	0
	-42.4194	3.05176			57.9834	-3.05176			-41.8091	-3.05176
	-42.7246	-3.05176			56.7627	-12.207			-41.5039	3.05176
	-42.4194	3.05176			54.9316	-18.3105			-41.5039	0
	-42.7246	-3.05176			52.4902	-24.4141			-41.5039	0
	-42.4194	3.05176			50.354	-21.3623			-41.5039	0
	-42.4194	0			47.3022	-30.5176			-40.8936	6.10352
	-42.4194	0			44.8608	-24.4141			-40.8936	0
	-42.7246	-3.05176			42.1143	-27.4658			-40.8936	0
	-42.4194	3.05176			39.0625	-30.5176			-40.8936	0
	-42.4194	0			36.3159	-27.4658			-40.5884	3.05176
	-42.4194	0			33.8745	-24.4141			-40.8936	-3.05176
	-42.1143	3.05176			31.4331	-24.4141			-40.5884	3.05176
	-42.4194	-3.05176			29.2969	-21.3623			-40.5884	0
	-42.7246	-3.05176			27.4658	-18.3105			-40.5884	0
	-42.4194	3.05176			25.6348	-18.3105			-40.5884	0
	-42.1143	3.05176			24.4141	-12.207			-40.2832	3.05176
	-42.4194	-3.05176			23.1934	-12.207			-40.5884	-3.05176
	-42.1143	3.05176			21.6675	-15.2588			-40.2832	3.05176
	-42.4194	-3.05176			20.4468	-12.207			-40.5884	-3.05176
	-42.1143	3.05176			19.5312	-9.15527			-40.2832	3.05176
	-42.4194	-3.05176			18.0054	-15.2588			-39.978	3.05176
	-42.1143	3.05176			17.0898	-9.15527			-39.978	0
	-42.4194	-3.05176			15.8691	-12.207			-40.2832	-3.05176
	-42.1143	3.05176			14.9536	-9.15527			-39.978	3.05176
	-41.8091	3.05176			13.7329	-12.207			-40.2832	-3.05176
	-41.8091	0			12.8174	-9.15527			-39.978	3.05176
	-42.1143	-3.05176			11.9019	-9.15527			-40.2832	-3.05176
	-41.8091	3.05176			10.6812	-12.207			-39.978	3.05176
	-41.8091	0			9.76562	-9.15527			-39.6729	3.05176
	-42.4194	-6.10352			9.15527	-6.10352			-39.6729	0
	-41.8091	6.10352			8.23975	-9.15527			-39.6729	0
	-41.8091	0			7.32422	-9.15527			-39.6729	0
	-41.8091	0			6.10352	-12.207			-39.6729	0
	-41.8091	0			5.18799	-9.15527			-39.3677	3.05176
	-41.8091	0			4.27246	-9.15527			-39.3677	0
	-42.1143	-3.05176			3.05176	-12.207			-39.3677	0
	-42.1143	0			1.83105	-12.207			-39.3677	0
	-42.1143	0			1.2207	-6.10352			-39.0625	3.05176
	-41.8091	3.05176			0.305176	-9.15527			-39.0625	0
	-41.8091	0			-1.2207	-15.2588			-39.0625	0
	-41.8091	0			-2.13623	-9.15527			-39.0625	0
	-41.8091	0			-3.35693	-12.207			-38.4521	6.10352
	-42.1143	-3.05176			-4.88281	-15.2588			-38.7573	-3.05176
	-41.8091	3.05176			-6.40869	-15.2588			-38.7573	0
	-41.8091	0			-7.62939	-12.207			-38.7573	0
	-41.8091	0			-9.15527	-15.2588			-38.4521	3.05176
	-41.8091	0			-10.6812	-15.2588			-38.4521	0
	-41.8091	0			-12.207	-15.2588			-38.4521	0
	-41.8091	0			-13.7329	-15.2588			-38.4521	0
	-41.8091	0			-15.564	-18.3105			-38.4521	0
	-41.5039	3.05176			-17.0898	-15.2588			-38.4521	0
	-41.8091	-3.05176			-19.2261	-21.3623			-38.147	3.05176
	-41.8091	0			-20.752	-15.2588			-38.147	0
	-41.5039	3.05176			-22.2778	-15.2588			-37.8418	3.05176
	-41.5039	0			-23.8037	-15.2588			-37.8418	0
	-41.5039	0			-25.0244	-12.207			-37.8418	0
	-41.5039	0			-26.5503	-15.2588			-37.8418	0
	-41.5039	0			-27.771	-12.207			-37.5366	3.05176
	-41.5039	0			-29.2969	-15.2588			-37.2314	3.05176
	-41.8091	-3.05176			-29.9072	-6.10352			-37.5366	-3.05176
	-41.5039	3.05176			-30.8228	-9.15527			-37.5366	0
	-41.5039	0			-31.7383	-9.15527			-37.2314	3.05176
	-41.5039	0			-32.6538	-9.15527			-37.2314	0
	-41.5039	0			-33.2642	-6.10352			-37.2314	0
	-41.1987	3.05176			-33.5693	-3.05176			-37.2314	0
	-41.1987	0			-34.1797	-6.10352			-36.9263	3.05176
	-41.5039	-3.05176			-34.79	-6.10352			-36.9263	0
	-41.1987	3.05176			-34.79	0			-36.9263	0
	-41.1987	0			-34.4849	3.05176			-36.9263	0
	-41.5039	-3.05176			-35.0952	-6.10352			-36.6211	3.05176
	-41.1987	3.05176			-35.0952	0			-36.6211	0
	-41.5039	-3.05176			-35.7056	-6.10352			-36.9263	-3.05176
	-41.5039	0			-35.7056	0			-36.9263	0
	-41.5039	0			-35.7056	0			-36.3159	6.10352
	-41.5039	0			-35.7056	0			-36.6211	-3.05176
	-41.5039	0			-35.7056	0			-36.3159	3.05176
	-41.5039	0			-36.0107	-3.05176			-36.3159	0
	-41.5039	0			-35.7056	3.05176			-36.3159	0
	-41.1987	3.05176			-36.0107	-3.05176			-36.0107	3.05176
	-41.5039	-3.05176			-35.7056	3.05176			-35.7056	3.05176
	-41.5039	0			-35.7056	0			-36.0107	-3.05176
	-41.1987	3.05176			-35.4004	3.05176			-36.0107	0
	-41.5039	-3.05176			-35.4004	0			-36.0107	0
	-41.5039	0			-35.4004	0			-35.7056	3.05176
	-41.1987	3.05176			-35.4004	0			-35.7056	0
	-41.8091	-6.10352			-35.0952	3.05176			-35.4004	3.05176
	-41.5039	3.05176			-35.0952	0			-35.4004	0
	-41.5039	0			-34.79	3.05176			-35.4004	0
	-41.5039	0			-34.4849	3.05176			-35.7056	-3.05176
	-41.1987	3.05176			-34.4849	0			-35.7056	0
	-41.5039	-3.05176			-34.4849	0			-35.4004	3.05176
	-41.5039	0			-34.4849	0			-35.7056	-3.05176
	-41.1987	3.05176			-33.8745	6.10352			-35.4004	3.05176
	-41.1987	0			-33.8745	0			-35.0952	3.05176
	-41.5039	-3.05176			-33.8745	0			-35.0952	0
	-41.1987	3.05176			-33.5693	3.05176			-34.79	3.05176
	-41.5039	-3.05176			-33.5693	0			-35.4004	-6.10352
	-41.1987	3.05176			-33.2642	3.05176			-35.0952	3.05176
	-40.8936	3.05176			-32.959	3.05176			-34.79	3.05176
	-41.1987	-3.05176			-33.5693	-6.10352			-34.79	0
	-41.1987	0			-32.6538	9.15527			-35.0952	-3.05176
	-41.1987	0			-32.6538	0			-35.0952	0
	-41.1987	0			-32.6538	0			-34.79	3.05176
	-40.8936	3.05176			-32.3486	3.05176			-34.79	0
	-40.8936	0			-32.3486	0			-34.79	0
	-40.8936	0			-32.0435	3.05176			-34.79	0
	-41.1987	-3.05176			-31.7383	3.05176			-34.79	0
	-41.1987	0			-31.7383	0			-34.4849	3.05176
	-41.1987	0			-31.4331	3.05176			-34.4849	0
	-41.1987	0			-31.4331	0			-34.1797	3.05176
	-41.1987	0			-31.4331	0			-34.1797	0
	-41.5039	-3.05176			-31.1279	3.05176			-33.8745	3.05176
	-41.1987	3.05176			-31.1279	0			-34.1797	-3.05176
	-41.5039	-3.05176			-30.8228	3.05176			-34.1797	0
	-41.1987	3.05176			-30.5176	3.05176			-33.8745	3.05176
	-40.8936	3.05176			-30.8228	-3.05176			-34.1797	-3.05176
	-40.8936	0			-30.5176	3.05176			-33.8745	3.05176
	-40.8936	0			-30.5176	0			-34.1797	-3.05176
	-41.1987	-3.05176			-29.9072	6.10352			-33.8745	3.05176
	-41.1987	0			-30.2124	-3.05176			-33.5693	3.05176
	-41.1987	0			-29.6021	6.10352			-33.5693	0
	-41.1987	0			-29.9072	-3.05176			-33.5693	0
	-41.1987	0			-29.2969	6.10352			-33.2642	3.05176
	-40.8936	3.05176			-29.2969	0			-33.2642	0
	-41.5039	-6.10352			-28.9917	3.05176			-33.2642	0
	-40.8936	6.10352			-28.6865	3.05176			-32.959	3.05176
	-40.8936	0			-28.6865	0			-33.2642	-3.05176
	-40.8936	0			-28.6865	0			-32.959	3.05176
	-40.5884	3.05176			-28.6865	0			-32.959	0
	-40.8936	-3.05176			-28.3813	3.05176			-32.959	0
	-40.8936	0			-28.3813	0			-32.959	0
	-40.5884	3.05176			-28.3813	0			-32.959	0
	-40.8936	-3.05176			-27.771	6.10352			-32.6538	3.05176
	-40.8936	0			-28.0762	-3.05176			-32.959	-3.05176
	-41.1987	-3.05176			-28.0762	0			-32.6538	3.05176
	-40.8936	3.05176			-27.771	3.05176			-32.3486	3.05176
	-40.5884	3.05176			-27.771	0			-32.3486	0
	-40.8936	-3.05176			-27.4658	3.05176			-32.3486	0
	-40.8936	0			-27.771	-3.05176			-32.0435	3.05176
	-40.8936	0			-27.4658	3.05176			-32.0435	0
	-40.5884	3.05176			-27.1606	3.05176			-32.0435	0
	-40.8936	-3.05176			-26.8555	3.05176			-31.7383	3.05176
	-40.8936	0			-26.8555	0			-32.0435	-3.05176
	-40.8936	0			-26.8555	0			-32.0435	0
	-40.8936	0			-26.8555	0			-31.7383	3.05176
	-40.8936	0			-26.5503	3.05176			-31.7383	0
	-40.8936	0			-26.5503	0			-31.4331	3.05176
	-40.5884	3.05176			-26.2451	3.05176			-31.1279	3.05176
	-40.8936	-3.05176			-26.2451	0			-31.4331	-3.05176
	-40.8936	0			-26.2451	0			-31.1279	3.05176
	-40.5884	3.05176			-25.9399	3.05176			-31.1279	0
	-40.8936	-3.05176			-25.9399	0			-31.4331	-3.05176
	-40.5884	3.05176			-25.6348	3.05176			-30.8228	6.10352
	-40.5884	0			-25.6348	0			-30.5176	3.05176
	-40.8936	-3.05176			-25.3296	3.05176			-30.8228	-3.05176
	-40.8936	0			-25.0244	3.05176			-31.1279	-3.05176
	-40.5884	3.05176			-25.0244	0			-30.8228	3.05176
	-40.8936	-3.05176			-25.3296	-3.05176			-30.8228	0
	-40.5884	3.05176			-25.0244	3.05176			-30.5176	3.05176
	-40.5884	0			-25.0244	0			-30.5176	0
	-40.5884	0			-25.0244	0			-30.2124	3.05176
	-40.5884	0			-24.4141	6.10352			-30.2124	0
	-40.8936	-3.05176			-24.7192	-3.05176			-30.5176	-3.05176
	-40.5884	3.05176			-24.1089	6.10352			-29.9072	6.10352
	-40.5884	0			-24.4141	-3.05176			-29.9072	0
	-40.2832	3.05176			-24.1089	3.05176			-29.9072	0
	-40.5884	-3.05176			-24.4141	-3.05176			-29.6021	3.05176
	-40.8936	-3.05176			-24.1089	3.05176			-29.9072	-3.05176
	-40.5884	3.05176			-23.8037	3.05176			-29.2969	6.10352
	-40.5884	0			-24.1089	-3.05176			-29.2969	0
	-40.5884	0			-23.8037	3.05176			-28.6865	6.10352
	-40.8936	-3.05176			-23.8037	0			-28.6865	0
	-40.8936	0			-23.4985	3.05176			-28.6865	0
	-40.5884	3.05176			-23.4985	0			-28.3813	3.05176
	-40.5884	0			-23.4985	0			-28.3813	0
	-40.8936	-3.05176			-23.1934	3.05176			-27.771	6.10352
	-40.5884	3.05176			-23.1934	0			-27.4658	3.05176
	-40.5884	0			-22.8882	3.05176			-27.1606	3.05176
	-40.5884	0			-22.8882	0			-26.8555	3.05176
	-40.2832	3.05176			-22.8882	0			-26.5503	3.05176
	-40.2832	0			-22.8882	0			-25.9399	6.10352
	-40.5884	-3.05176			-22.583	3.05176			-26.2451	-3.05176
	-40.5884	0			-22.583	0			-25.6348	6.10352
	-40.2832	3.05176			-22.583	0			-24.7192	9.15527
	-40.2832	0			-22.2778	3.05176			-24.7192	0
	-40.2832	0			-21.9727	3.05176			-23.8037	9.15527
	-40.2832	0			-21.9727	0			-23.4985	3.05176
	-40.2832	0			-22.2778	-3.05176			-22.8882	6.10352
	-39.978	3.05176			-21.9727	3.05176			-21.9727	9.15527
	-40.5884	-6.10352			-21.6675	3.05176			-21.3623	6.10352
	-39.978	6.10352			-21.6675	0			-20.1416	12.207
	-40.2832	-3.05176			-21.6675	0			-19.2261	9.15527
	-39.978	3.05176			-21.3623	3.05176			-17.7002	15.2588
	-40.2832	-3.05176			-21.6675	-3.05176			-16.1743	15.2588
	-39.978	3.05176			-21.0571	6.10352			-14.6484	15.2588
	-39.978	0			-21.0571	0			-11.9019	27.4658
	-40.5884	-6.10352			-21.0571	0			-9.15527	27.4658
	-39.978	6.10352			-20.752	3.05176			-5.79834	33.5693
	-40.2832	-3.05176			-20.4468	3.05176			-0.915527	48.8281
	-39.978	3.05176			-20.4468	0			4.88281	57.9834
	-39.978	0			-20.4468	0			12.5122	76.2939
	-39.6729	3.05176			-20.4468	0			20.1416	76.2939
	-40.2832	-6.10352			-20.1416	3.05176			31.1279	109.863
	-39.978	3.05176			-20.1416	0			40.2832	91.5527
	-39.6729	3.05176			-19.8364	3.05176			48.8281	85.4492
	-39.978	-3.05176			-20.1416	-3.05176			55.542	67.1387
	-39.978	0			-19.8364	3.05176			59.8145	42.7246
	-39.978	0			-19.8364	0			62.2559	24.4141
	-39.978	0			-19.5312	3.05176			62.8662	6.10352
	-39.6729	3.05176			-19.5312	0			61.9507	-9.15527
	-39.6729	0			-19.5312	0			60.73	-12.207
	-39.6729	0			-18.9209	6.10352			58.2886	-24.4141
	-39.978	-3.05176			-19.2261	-3.05176			55.542	-27.4658
	-39.6729	3.05176			-19.2261	0			52.7954	-27.4658
	-39.3677	3.05176			-19.2261	0			50.0488	-27.4658
	-39.6729	-3.05176			-18.9209	3.05176			47.9126	-21.3623
	-39.978	-3.05176			-18.9209	0			45.4712	-24.4141
	-39.6729	3.05176			-18.9209	0			43.9453	-15.2588
	-39.6729	0			-18.9209	0			41.8091	-21.3623
	-39.6729	0			-18.6157	3.05176			40.8936	-9.15527
	-39.3677	3.05176			-18.6157	0			39.3677	-15.2588
	-39.3677	0			-18.6157	0			38.147	-12.207
	-39.3677	0			-18.0054	6.10352			36.9263	-12.207
	-39.3677	0			-18.3105	-3.05176			35.7056	-12.207
	-39.3677	0			-18.0054	3.05176			35.0952	-6.10352
	-39.6729	-3.05176			-18.0054	0			34.1797	-9.15527
	-39.3677	3.05176			-17.7002	3.05176			32.959	-12.207
	-39.3677	0			-17.7002	0			31.7383	-12.207
	-39.3677	0			-17.7002	0			30.5176	-12.207
	-39.3677	0			-17.395	3.05176			29.9072	-6.10352
	-39.3677	0			-17.0898	3.05176			28.6865	-12.207
	-39.0625	3.05176			-17.395	-3.05176			27.4658	-12.207
	-39.0625	0			-17.395	0			26.5503	-9.15527
	-39.3677	-3.05176			-17.395	0			25.0244	-15.2588
	-39.0625	3.05176			-17.0898	3.05176			24.1089	-9.15527
	-39.3677	-3.05176			-17.0898	0			22.8882	-12.207
	-39.0625	3.05176			-17.0898	0			21.9727	-9.15527
	-38.7573	3.05176			-16.7847	3.05176			20.4468	-15.2588
	-39.0625	-3.05176			-16.7847	0			19.5312	-9.15527
	-39.0625	0			-16.4795	3.05176			18.6157	-9.15527
	-39.0625	0			-16.7847	-3.05176			17.395	-12.207
	-38.7573	3.05176			-16.4795	3.05176			16.7847	-6.10352
	-38.7573	0			-16.4795	0			15.564	-12.207
	-39.0625	-3.05176			-16.1743	3.05176			14.6484	-9.15527
	-39.0625	0			-16.4795	-3.05176			13.7329	-9.15527
	-39.0625	0			-16.1743	3.05176			13.1226	-6.10352
	-38.7573	3.05176			-16.1743	0			12.207	-9.15527
	-38.7573	0			-16.1743	0			11.5967	-6.10352
	-38.7573	0			-15.564	6.10352			10.0708	-15.2588
	-39.0625	-3.05176			-15.8691	-3.05176			9.46045	-6.10352
	-39.0625	0			-15.8691	0			8.8501	-6.10352
	-38.7573	3.05176			-15.564	3.05176			7.62939	-12.207
	-38.7573	0			-15.2588	3.05176			6.71387	-9.15527
	-38.7573	0			-15.564	-3.05176			5.79834	-9.15527
	-38.7573	0			-14.9536	6.10352			5.18799	-6.10352
	-38.7573	0			-14.9536	0			3.96729	-12.207
	-38.4521	3.05176			-14.9536	0			3.35693	-6.10352
	-38.4521	0			-14.9536	0			2.74658	-6.10352
	-38.4521	0			-14.9536	0			1.52588	-12.207
	-38.7573	-3.05176			-14.3433	6.10352			0.915527	-6.10352
	-38.4521	3.05176			-14.3433	0			0.305176	-6.10352
	-38.4521	0			-14.3433	0			-0.610352	-9.15527
	-38.4521	0			-14.0381	3.05176			-1.2207	-6.10352
	-38.4521	0			-13.7329	3.05176			-2.13623	-9.15527
	-38.147	3.05176			-13.7329	0			-2.74658	-6.10352
	-38.4521	-3.05176			-13.7329	0			-3.35693	-6.10352
	-38.147	3.05176			-13.4277	3.05176			-4.57764	-12.207
	-38.7573	-6.10352			-13.4277	0			-5.49316	-9.15527
	-38.4521	3.05176			-13.4277	0			-5.79834	-3.05176
	-38.4521	0			-13.1226	3.05176			-6.40869	-6.10352
	-38.4521	0			-13.1226	0			-7.32422	-9.15527
	-38.147	3.05176			-13.1226	0			-8.23975	-9.15527
	-38.4521	-3.05176			-12.8174	3.05176			-8.8501	-6.10352
	-38.4521	0			-12.8174	0			-9.76562	-9.15527
	-38.147	3.05176			-12.8174	0			-10.6812	-9.15527
	-38.4521	-3.05176			-12.5122	3.05176			-11.2915	-6.10352
	-38.147	3.05176			-12.5122	0			-11.9019	-6.10352
	-38.147	0			-12.5122	0			-12.5122	-6.10352
	-38.4521	-3.05176			-12.207	3.05176			-13.7329	-12.207
	-38.4521	0			-12.207	0			-14.3433	-6.10352
	-38.4521	0			-12.207	0			-15.564	-12.207
	-38.4521	0			-11.9019	3.05176			-16.1743	-6.10352
	-37.8418	6.10352			-11.5967	3.05176			-17.395	-12.207
	-38.4521	-6.10352			-11.2915	3.05176			-18.6157	-12.207
	-38.147	3.05176			-11.2915	0			-18.9209	-3.05176
	-38.4521	-3.05176			-10.9863	3.05176			-20.1416	-12.207
	-38.147	3.05176			-10.9863	0			-21.0571	-9.15527
	-37.8418	3.05176			-10.6812	3.05176			-22.2778	-12.207
	-38.147	-3.05176			-10.6812	0			-23.1934	-9.15527
	-37.8418	3.05176			-10.376	3.05176			-23.8037	-6.10352
	-38.147	-3.05176			-10.376	0			-25.3296	-15.2588
	-38.147	0			-9.76562	6.10352			-26.2451	-9.15527
	-38.147	0			-9.46045	3.05176			-26.8555	-6.10352
	-38.147	0			-9.46045	0			-28.0762	-12.207
	-37.8418	3.05176			-8.8501	6.10352			-29.2969	-12.207
	-38.147	-3.05176			-8.8501	0			-30.2124	-9.15527
	-38.4521	-3.05176			-8.23975	6.10352			-31.1279	-9.15527
	-37.8418	6.10352			-8.23975	0			-32.0435	-9.15527
	-37.8418	0			-8.23975	0			-32.959	-9.15527
	-38.147	-3.05176			-7.62939	6.10352			-33.8745	-9.15527
	-38.147	0			-7.01904	6.10352			-34.79	-9.15527
	-38.147	0			-6.40869	6.10352			-35.7056	-9.15527
	-38.147	0			-6.40869	0			-36.6211	-9.15527
	-38.147	0			-5.49316	9.15527			-36.9263	-3.05176
	-38.147	0			-5.49316	0			-37.5366	-6.10352
	-38.147	0			-4.88281	6.10352			-38.4521	-9.15527
	-37.8418	3.05176			-3.66211	12.207			-38.7573	-3.05176
	-38.147	-3.05176			-3.35693	3.05176			-39.3677	-6.10352
	-37.8418	3.05176			-2.44141	9.15527			-39.978	-6.10352
	-37.8418	0			-1.2207	12.207			-40.2832	-3.05176
	-38.147	-3.05176			-0.305176	9.15527			-40.8936	-6.10352
	-37.8418	3.05176			0.915527	12.207			-40.8936	0
	-37.8418	0			2.44141	15.2588			-41.5039	-6.10352
	-38.147	-3.05176			4.27246	18.3105			-41.8091	-3.05176
	-37.5366	6.10352			6.10352	18.3105			-42.1143	-3.05176
	-37.8418	-3.05176			9.15527	30.5176			-42.7246	-6.10352
	-37.8418	0			12.207	30.5176			-42.7246	0
	-37.8418	0			15.8691	36.6211			-43.335	-6.10352
	-37.2314	6.10352			20.1416	42.7246			-43.0298	3.05176
	-38.147	-9.15527			25.3296	51.8799			-43.335	-3.05176
	-37.8418	3.05176			31.4331	61.0352			-43.9453	-6.10352
	-37.5366	3.05176			37.2314	57.9834			-43.9453	0
	-37.2314	3.05176			43.0298	57.9834			-44.2505	-3.05176
	-37.5366	-3.05176			48.2178	51.8799			-44.2505	0
	-37.5366	0			52.7954	45.7764			-44.2505	0
	-37.5366	0			55.8472	30.5176			-44.5557	-3.05176
	-37.5366	0			57.6782	18.3105			-44.8608	-3.05176
	-37.5366	0			58.5938	9.15527			-44.8608	0
	-37.5366	0			58.2886	-3.05176			-44.8608	0
	-37.2314	3.05176			57.0679	-12.207			-45.166	-3.05176
	-37.5366	-3.05176			55.542	-15.2588			-45.166	0
	-37.5366	0			53.4058	-21.3623			-45.166	0
	-37.5366	0			50.9644	-24.4141			-44.8608	3.05176
	-37.2314	3.05176			48.8281	-21.3623			-45.166	-3.05176
	-37.2314	0			46.0815	-27.4658			-45.4712	-3.05176
	-37.5366	-3.05176			43.6401	-24.4141			-45.4712	0
	-37.2314	3.05176			40.8936	-27.4658			-45.166	3.05176
	-36.9263	3.05176			38.4521	-24.4141			-45.4712	-3.05176
	-37.2314	-3.05176			36.3159	-21.3623			-45.7764	-3.05176
	-37.5366	-3.05176			33.5693	-27.4658			-45.4712	3.05176
	-37.2314	3.05176			31.4331	-21.3623			-45.4712	0
	-37.2314	0			29.6021	-18.3105			-45.7764	-3.05176
	-37.5366	-3.05176			28.0762	-15.2588			-45.7764	0
	-36.9263	6.10352			26.5503	-15.2588			-45.7764	0
	-37.2314	-3.05176			24.7192	-18.3105			-45.7764	0
	-37.5366	-3.05176			23.4985	-12.207			-45.7764	0
	-36.9263	6.10352			22.8882	-6.10352			-45.7764	0
	-37.2314	-3.05176			21.6675	-12.207			-45.4712	3.05176
	-37.2314	0			20.4468	-12.207			-45.7764	-3.05176
	-37.2314	0			19.2261	-12.207			-45.7764	0
	-37.2314	0			18.3105	-9.15527			-45.7764	0
	-36.9263	3.05176			17.395	-9.15527			-45.7764	0
	-37.5366	-6.10352			16.1743	-12.207			-46.0815	-3.05176
	-36.9263	6.10352			15.2588	-9.15527			-46.0815	0
	-37.2314	-3.05176			14.6484	-6.10352			-45.7764	3.05176
	-36.9263	3.05176			13.4277	-12.207			-46.0815	-3.05176
	-36.9263	0			12.5122	-9.15527			-45.7764	3.05176
	-37.2314	-3.05176			11.2915	-12.207			-45.7764	0
	-37.2314	0			10.376	-9.15527			-45.7764	0
	-37.2314	0			9.15527	-12.207			-45.4712	3.05176
	-36.9263	3.05176			7.93457	-12.207			-46.0815	-6.10352
	-36.6211	3.05176			6.71387	-12.207			-45.7764	3.05176
	-36.9263	-3.05176			6.10352	-6.10352			-46.0815	-3.05176
	-37.2314	-3.05176			4.88281	-12.207			-45.7764	3.05176
	-36.6211	6.10352			3.96729	-9.15527			-45.7764	0
	-36.6211	0			3.05176	-9.15527			-45.7764	0
	-36.9263	-3.05176			1.52588	-15.2588			-46.0815	-3.05176
	-36.6211	3.05176			0.305176	-12.207			-45.4712	6.10352
	-36.3159	3.05176			-0.610352	-9.15527			-45.4712	0
	-36.9263	-6.10352			-1.52588	-9.15527			-45.7764	-3.05176
	-36.9263	0			-3.05176	-15.2588			-45.7764	0
	-36.9263	0			-3.96729	-9.15527			-45.7764	0
	-36.6211	3.05176			-5.49316	-15.2588			-45.4712	3.05176
	-36.6211	0			-6.40869	-9.15527			-45.166	3.05176
	-36.6211	0			-7.93457	-15.2588			-45.166	0
	-36.9263	-3.05176			-9.46045	-15.2588			-45.7764	-6.10352
	-36.6211	3.05176			-10.6812	-12.207			-45.166	6.10352
	-36.6211	0			-12.207	-15.2588			-45.4712	-3.05176
	-36.6211	0			-13.4277	-12.207			-45.4712	0
	-36.3159	3.05176			-14.9536	-15.2588			-45.166	3.05176
	-36.6211	-3.05176			-16.1743	-12.207			-45.166	0
	-36.6211	0			-18.0054	-18.3105			-45.166	0
	-36.0107	6.10352			-19.2261	-12.207			-44.8608	3.05176
	-36.3159	-3.05176			-21.0571	-18.3105			-44.8608	0
	-36.3159	0			-22.583	-15.2588			-45.166	-3.05176
	-36.6211	-3.05176			-24.1089	-15.2588			-45.166	0
	-36.9263	-3.05176			-25.0244	-9.15527			-44.8608	3.05176
	-36.6211	3.05176			-26.5503	-15.2588			-44.8608	0
	-36.6211	0			-27.4658	-9.15527			-44.5557	3.05176
	-36.6211	0			-28.6865	-12.207			-44.8608	-3.05176
	-36.3159	3.05176			-29.6021	-9.15527			-44.8608	0
	-36.3159	0			-30.5176	-9.15527			-44.8608	0
	-36.3159	0			-31.1279	-6.10352			-44.8608	0
	-36.6211	-3.05176			-32.3486	-12.207			-44.5557	3.05176
	-36.6211	0			-32.6538	-3.05176			-44.5557	0
	-36.3159	3.05176			-33.2642	-6.10352			-44.5557	0
	-36.6211	-3.05176			-33.8745	-6.10352			-44.5557	0
	-36.6211	0			-34.4849	-6.10352			-44.2505	3.05176
	-36.6211	0			-34.4849	0			-44.2505	0
	-36.3159	3.05176			-35.0952	-6.10352			-44.2505	0
	-36.6211	-3.05176			-34.79	3.05176			-44.2505	0
	-36.6211	0			-34.4849	3.05176			-44.2505	0
	-36.6211	0			-35.0952	-6.10352			-44.2505	0
	-36.3159	3.05176			-35.0952	0			-43.9453	3.05176
	-36.3159	0			-35.0952	0			-44.2505	-3.05176
	-36.3159	0			-35.0952	0			-44.5557	-3.05176
	-36.3159	0			-35.4004	-3.05176			-43.9453	6.10352
	-35.7056	6.10352			-35.4004	0			-43.9453	0
	-36.3159	-6.10352			-35.0952	3.05176			-43.6401	3.05176
	-36.3159	0			-35.4004	-3.05176			-43.6401	0
	-36.0107	3.05176			-35.0952	3.05176			-43.6401	0
	-36.0107	0			-35.4004	-3.05176			-43.6401	0
	-36.3159	-3.05176			-35.0952	3.05176			-43.6401	0
	-36.0107	3.05176			-34.79	3.05176			-43.9453	-3.05176
	-36.3159	-3.05176			-34.79	0			-43.6401	3.05176
	-36.0107	3.05176			-34.4849	3.05176			-43.335	3.05176
	-36.0107	0			-34.79	-3.05176			-43.6401	-3.05176
	-36.0107	0			-34.79	0			-43.335	3.05176
	-36.0107	0			-34.79	0			-43.6401	-3.05176
	-36.0107	0			-34.4849	3.05176			-43.335	3.05176
	-36.0107	0			-34.4849	0			-43.335	0
	-36.0107	0			-34.4849	0			-43.335	0
	-36.0107	0			-34.1797	3.05176			-43.335	0
	-36.0107	0			-34.1797	0			-43.335	0
	-36.0107	0			-34.1797	0			-42.7246	6.10352
	-36.0107	0			-33.8745	3.05176			-43.0298	-3.05176
	-35.7056	3.05176			-33.5693	3.05176			-43.0298	0
	-35.7056	0			-33.5693	0			-42.7246	3.05176
	-36.0107	-3.05176			-33.5693	0			-42.7246	0
	-35.7056	3.05176			-33.2642	3.05176			-42.7246	0
	-36.0107	-3.05176			-33.2642	0			-42.7246	0
	-36.0107	0			-33.2642	0			-42.4194	3.05176
	-36.0107	0			-32.959	3.05176			-42.7246	-3.05176
	-36.0107	0			-32.6538	3.05176			-42.7246	0
	-35.7056	3.05176			-32.6538	0			-42.7246	0
	-36.0107	-3.05176			-32.6538	0			-42.1143	6.10352
	-36.0107	0			-32.6538	0			-42.4194	-3.05176
	-35.7056	3.05176			-32.3486	3.05176			-42.4194	0
	-35.7056	0			-32.0435	3.05176			-42.1143	3.05176
	-35.7056	0			-32.0435	0			-42.1143	0
	-36.0107	-3.05176			-32.0435	0			-42.1143	0
	-35.7056	3.05176			-32.0435	0			-42.1143	0
	-36.0107	-3.05176			-31.7383	3.05176			-42.1143	0
	-36.0107	0			-31.7383	0			-42.1143	0
	-36.0107	0			-31.4331	3.05176			-42.1143	0
	-35.4004	6.10352			-31.4331	0			-41.5039	6.10352
	-35.7056	-3.05176			-31.1279	3.05176			-41.5039	0
	-35.4004	3.05176			-31.1279	0			-41.5039	0
	-35.7056	-3.05176			-30.8228	3.05176			-41.1987	3.05176
	-35.4004	3.05176			-30.8228	0			-41.5039	-3.05176
	-35.4004	0			-30.8228	0			-41.1987	3.05176
	-35.4004	0			-30.5176	3.05176			-40.8936	3.05176
	-35.4004	0			-30.2124	3.05176			-40.8936	0
	-35.4004	0			-30.2124	0			-40.8936	0
	-35.0952	3.05176			-29.9072	3.05176			-41.1987	-3.05176
	-35.0952	0			-30.2124	-3.05176			-41.1987	0
	-35.4004	-3.05176			-29.9072	3.05176			-40.8936	3.05176
	-35.4004	0			-29.9072	0			-40.8936	0
	-35.4004	0			-29.9072	0			-40.8936	0
	-35.4004	0			-30.2124	-3.05176			-40.8936	0
	-35.0952	3.05176			-29.9072	3.05176			-40.8936	0
	-35.4004	-3.05176			-29.6021	3.05176			-40.8936	0
	-35.0952	3.05176			-28.9917	6.10352			-40.8936	0
	-35.0952	0			-29.2969	-3.05176			-40.5884	3.05176
	-35.0952	0			-29.2969	0			-40.5884	0
	-35.0952	0			-28.6865	6.10352			-40.5884	0
	-35.0952	0			-28.6865	0			-40.2832	3.05176
	-35.0952	0			-28.3813	3.05176			-40.2832	0
	-35.0952	0			-28.0762	3.05176			-40.5884	-3.05176
	-34.79	3.05176			-28.3813	-3.05176			-40.2832	3.05176
	-35.0952	-3.05176			-28.0762	3.05176			-40.2832	0
	-34.79	3.05176			-27.771	3.05176			-39.978	3.05176
	-34.79	0			-27.771	0			-39.978	0
	-35.0952	-3.05176			-27.771	0			-39.6729	3.05176
	-34.79	3.05176			-27.771	0			-40.2832	-6.10352
	-34.4849	3.05176			-27.4658	3.05176			-39.6729	6.10352
	-34.79	-3.05176			-27.4658	0			-39.6729	0
	-34.79	0			-27.1606	3.05176			-39.978	-3.05176
	-34.79	0			-26.8555	3.05176			-39.6729	3.05176
	-34.79	0			-26.5503	3.05176			-39.6729	0
	-34.79	0			-26.8555	-3.05176			-39.6729	0
	-34.4849	3.05176			-26.2451	6.10352			-39.978	-3.05176
	-34.1797	3.05176			-26.5503	-3.05176			-39.3677	6.10352
	-34.79	-6.10352			-26.2451	3.05176			-39.3677	0
	-34.4849	3.05176			-26.2451	0			-39.3677	0
	-34.4849	0			-25.9399	3.05176			-39.3677	0
	-34.4849	0			-25.6348	3.05176			-38.7573	6.10352
	-34.4849	0			-25.6348	0			-39.0625	-3.05176
	-34.4849	0			-25.3296	3.05176			-39.0625	0
	-33.8745	6.10352			-25.3296	0			-39.0625	0
	-34.1797	-3.05176			-25.3296	0			-38.7573	3.05176
	-33.8745	3.05176			-25.0244	3.05176			-38.7573	0
	-34.1797	-3.05176			-25.0244	0			-38.7573	0
	-34.1797	0			-25.0244	0			-38.7573	0
	-34.4849	-3.05176			-25.0244	0			-38.7573	0
	-33.8745	6.10352			-24.7192	3.05176			-38.7573	0
	-34.1797	-3.05176			-24.4141	3.05176			-38.4521	3.05176
	-34.1797	0			-24.7192	-3.05176			-38.4521	0
	-34.1797	0			-24.4141	3.05176			-38.7573	-3.05176
	-33.8745	3.05176			-24.7192	-3.05176			-38.4521	3.05176
	-34.1797	-3.05176			-24.4141	3.05176			-38.147	3.05176
	-34.4849	-3.05176			-24.1089	3.05176			-38.4521	-3.05176
	-34.1797	3.05176			-24.1089	0			-38.147	3.05176
	-34.1797	0			-23.8037	3.05176			-38.147	0
	-34.4849	-3.05176			-23.8037	0			-38.147	0
	-34.1797	3.05176			-23.8037	0			-38.147	0
	-34.1797	0			-23.8037	0			-37.8418	3.05176
	-34.1797	0			-23.4985	3.05176			-37.8418	0
	-34.1797	0			-23.4985	0			-38.147	-3.05176
	-34.1797	0			-23.1934	3.05176			-37.8418	3.05176
	-33.5693	6.10352			-23.1934	0			-37.8418	0
	-34.1797	-6.10352			-23.4985	-3.05176			-38.147	-3.05176
	-33.8745	3.05176			-23.1934	3.05176			-37.5366	6.10352
	-33.8745	0			-22.8882	3.05176			-37.5366	0
	-34.1797	-3.05176			-22.8882	0			-37.5366	0
	-33.8745	3.05176			-22.8882	0			-37.8418	-3.05176
	-33.5693	3.05176			-22.583	3.05176			-37.8418	0
	-33.8745	-3.05176			-22.583	0			-37.5366	3.05176
	-33.5693	3.05176			-22.583	0			-37.5366	0
	-33.5693	0			-22.583	0			-37.5366	0
	-33.5693	0			-22.583	0			-37.5366	0
	-33.5693	0			-22.2778	3.05176			-37.5366	0
	-33.5693	0			-22.2778	0			-37.2314	3.05176
	-33.8745	-3.05176			-22.583	-3.05176			-37.2314	0
	-33.5693	3.05176			-21.9727	6.10352			-36.9263	3.05176
	-33.5693	0			-21.9727	0			-37.2314	-3.05176
	-33.5693	0			-22.2778	-3.05176			-37.2314	0
	-33.2642	3.05176			-22.2778	0			-37.5366	-3.05176
	-33.5693	-3.05176			-21.6675	6.10352			-37.2314	3.05176
	-33.5693	0			-21.9727	-3.05176			-37.2314	0
	-33.5693	0			-21.6675	3.05176			-37.2314	0
	-33.8745	-3.05176			-21.3623	3.05176			-36.9263	3.05176
	-33.8745	0			-21.6675	-3.05176			-36.9263	0
	-33.5693	3.05176			-21.6675	0			-37.2314	-3.05176
	-33.5693	0			-21.3623	3.05176			-36.9263	3.05176
	-33.2642	3.05176			-21.3623	0			-37.2314	-3.05176
	-33.2642	0			-21.3623	0			-36.6211	6.10352
	-33.2642	0			-21.3623	0			-36.9263	-3.05176
	-33.8745	-6.10352			-21.0571	3.05176			-36.6211	3.05176
	-33.5693	3.05176			-21.0571	0			-36.9263	-3.05176
	-33.2642	3.05176			-21.0571	0			-36.6211	3.05176
	-33.5693	-3.05176			-21.0571	0			-36.9263	-3.05176
	-33.2642	3.05176			-21.0571	0			-36.6211	3.05176
	-33.2642	0			-21.0571	0			-36.9263	-3.05176
	-33.5693	-3.05176			-21.0571	0			-36.6211	3.05176
	-33.5693	0			-20.752	3.05176			-36.6211	0
	-33.2642	3.05176			-20.4468	3.05176			-36.6211	0
	-32.959	3.05176			-20.4468	0			-36.6211	0
	-33.2642	-3.05176			-20.4468	0			-36.3159	3.05176
	-33.2642	0			-20.4468	0			-36.3159	0
	-33.5693	-3.05176			-20.4468	0			-36.3159	0
	-32.959	6.10352			-20.1416	3.05176			-36.0107	3.05176
	-32.959	0			-20.1416	0			-36.0107	0
	-33.2642	-3.05176			-20.1416	0			-36.0107	0
	-33.2642	0			-20.4468	-3.05176			-35.7056	3.05176
	-33.5693	-3.05176			-20.1416	3.05176			-36.0107	-3.05176
	-33.2642	3.05176			-20.1416	0			-35.7056	3.05176
	-33.2642	0			-20.1416	0			-36.0107	-3.05176
	-33.2642	0			-19.8364	3.05176			-35.7056	3.05176
	-33.2642	0			-20.1416	-3.05176			-36.0107	-3.05176
	-33.2642	0			-19.5312	6.10352			-36.0107	0
	-33.5693	-3.05176			-19.8364	-3.05176			-35.7056	3.05176
	-33.2642	3.05176			-19.8364	0			-35.7056	0
	-33.2642	0			-19.5312	3.05176			-35.4004	3.05176
	-32.959	3.05176			-19.2261	3.05176			-35.7056	-3.05176
	-33.2642	-3.05176			-19.2261	0			-35.4004	3.05176
	-32.959	3.05176			-19.2261	0			-35.4004	0
	-33.2642	-3.05176			-18.9209	3.05176			-35.7056	-3.05176
	-33.2642	0			-19.2261	-3.05176			-35.7056	0
	-32.959	3.05176			-19.2261	0			-35.4004	3.05176
	-33.2642	-3.05176			-18.9209	3.05176			-35.0952	3.05176
	-32.959	3.05176			-18.9209	0			-35.4004	-3.05176
	-32.959	0			-18.9209	0			-35.4004	0
	-32.959	0			-18.6157	3.05176			-35.4004	0
	-32.959	0			-19.2261	-6.10352			-35.4004	0
	-32.3486	6.10352			-18.9209	3.05176			-35.4004	0
	-32.959	-6.10352			-18.3105	6.10352			-34.79	6.10352
	-32.6538	3.05176			-18.6157	-3.05176			-35.0952	-3.05176
	-32.6538	0			-18.6157	0			-35.0952	0
	-32.959	-3.05176			-18.3105	3.05176			-34.79	3.05176
	-32.959	0			-18.6157	-3.05176			-35.0952	-3.05176
	-32.6538	3.05176			-18.6157	0			-35.0952	0
	-32.3486	3.05176			-18.0054	6.10352			-35.0952	0
	-32.6538	-3.05176			-18.0054	0			-35.0952	0
	-32.6538	0			-17.7002	3.05176			-35.4004	-3.05176
	-32.3486	3.05176			-17.7002	0			-34.79	6.10352
	-32.959	-6.10352			-18.0054	-3.05176			-34.79	0
	-32.3486	6.10352			-17.7002	3.05176			-34.79	0
	-32.959	-6.10352			-17.7002	0			-35.0952	-3.05176
	-32.6538	3.05176			-17.395	3.05176			-34.79	3.05176
	-32.3486	3.05176			-17.395	0			-34.4849	3.05176
	-32.6538	-3.05176			-17.395	0			-34.79	-3.05176
	-32.6538	0			-17.0898	3.05176			-34.4849	3.05176
	-32.3486	3.05176			-17.0898	0			-34.79	-3.05176
	-32.6538	-3.05176			-16.7847	3.05176			-34.1797	6.10352
	-32.3486	3.05176			-16.7847	0			-34.79	-6.10352
	-32.3486	0			-17.0898	-3.05176			-34.1797	6.10352
	-32.3486	0			-16.7847	3.05176			-34.4849	-3.05176
	-32.3486	0			-16.7847	0			-34.1797	3.05176
	-32.6538	-3.05176			-16.4795	3.05176			-34.4849	-3.05176
	-32.3486	3.05176			-16.4795	0			-34.1797	3.05176
	-32.0435	3.05176			-16.7847	-3.05176			-33.8745	3.05176
	-32.3486	-3.05176			-16.1743	6.10352			-34.1797	-3.05176
	-32.6538	-3.05176			-15.8691	3.05176			-33.5693	6.10352
	-32.0435	6.10352			-16.1743	-3.05176			-33.5693	0
	-32.3486	-3.05176			-16.1743	0			-33.8745	-3.05176
	-32.0435	3.05176			-16.1743	0			-33.8745	0
	-32.0435	0			-15.564	6.10352			-33.2642	6.10352
	-32.0435	0			-15.8691	-3.05176			-33.2642	0
	-32.0435	0			-15.564	3.05176			-33.2642	0
	-32.3486	-3.05176			-15.8691	-3.05176			-33.2642	0
	-32.0435	3.05176			-15.564	3.05176			-33.5693	-3.05176
	-32.0435	0			-15.2588	3.05176			-33.2642	3.05176
	-32.0435	0			-15.2588	0			-32.959	3.05176
	-32.0435	0			-15.2588	0			-33.2642	-3.05176
	-31.7383	3.05176			-15.2588	0			-32.959	3.05176
	-32.0435	-3.05176			-14.9536	3.05176			-32.959	0
	-31.7383	3.05176			-14.9536	0			-32.959	0
	-31.7383	0			-14.6484	3.05176			-32.959	0
	-32.0435	-3.05176			-14.9536	-3.05176			-32.6538	3.05176
	-31.4331	6.10352			-14.3433	6.10352			-32.6538	0
	-31.4331	0			-14.3433	0			-32.6538	0
	-31.7383	-3.05176			-14.0381	3.05176			-32.6538	0
	-31.4331	3.05176			-14.0381	0			-32.6538	0
	-31.7383	-3.05176			-14.0381	0			-32.3486	3.05176
	-31.4331	3.05176			-13.7329	3.05176			-32.3486	0
	-31.7383	-3.05176			-13.7329	0			-32.3486	0
	-31.4331	3.05176			-13.4277	3.05176			-32.3486	0
	-31.4331	0			-13.1226	3.05176			-32.3486	0
	-31.7383	-3.05176			-13.4277	-3.05176			-32.0435	3.05176
	-31.4331	3.05176			-13.1226	3.05176			-32.0435	0
	-31.4331	0			-12.8174	3.05176			-32.3486	-3.05176
	-31.1279	3.05176			-13.1226	-3.05176			-32.0435	3.05176
	-31.4331	-3.05176			-12.5122	6.10352			-32.0435	0
	-31.1279	3.05176			-12.207	3.05176			-32.0435	0
	-31.1279	0			-12.5122	-3.05176			-31.7383	3.05176
	-31.1279	0			-12.5122	0			-31.7383	0
	-31.1279	0			-11.9019	6.10352			-32.0435	-3.05176
	-31.4331	-3.05176			-11.5967	3.05176			-31.7383	3.05176
	-31.1279	3.05176			-11.5967	0			-31.4331	3.05176
	-31.1279	0			-11.2915	3.05176			-31.4331	0
	-30.8228	3.05176			-11.2915	0			-31.7383	-3.05176
	-30.8228	0			-10.9863	3.05176			-31.1279	6.10352
	-30.8228	0			-10.9863	0			-31.7383	-6.10352
	-30.8228	0			-10.6812	3.05176			-31.4331	3.05176
	-30.8228	0			-10.376	3.05176			-31.1279	3.05176
	-31.1279	-3.05176			-10.0708	3.05176			-31.1279	0
	-30.8228	3.05176			-9.76562	3.05176			-31.4331	-3.05176
	-30.5176	3.05176			-9.76562	0			-31.1279	3.05176
	-30.8228	-3.05176			-9.76562	0			-30.8228	3.05176
	-30.8228	0			-9.15527	6.10352			-31.1279	-3.05176
	-30.5176	3.05176			-8.8501	3.05176			-30.8228	3.05176
	-30.2124	3.05176			-8.54492	3.05176			-30.5176	3.05176
	-30.5176	-3.05176			-8.23975	3.05176			-30.5176	0
	-30.2124	3.05176			-7.93457	3.05176			-30.8228	-3.05176
	-30.5176	-3.05176			-7.62939	3.05176			-30.5176	3.05176
	-30.2124	3.05176			-6.71387	9.15527			-30.5176	0
	-30.5176	-3.05176			-6.40869	3.05176			-30.5176	0
	-30.2124	3.05176			-5.79834	6.10352			-30.2124	3.05176
	-29.9072	3.05176			-5.49316	3.05176			-30.2124	0
	-29.9072	0			-5.18799	3.05176			-30.2124	0
	-29.9072	0			-4.27246	9.15527			-29.9072	3.05176
	-29.9072	0			-3.35693	9.15527			-29.6021	3.05176
	-29.9072	0			-2.44141	9.15527			-29.6021	0
	-29.9072	0			-1.83105	6.10352			-29.2969	3.05176
	-29.9072	0			-0.915527	9.15527			-29.2969	0
	-29.9072	0			0	9.15527			-28.9917	3.05176
	-29.9072	0			1.52588	15.2588			-28.9917	0
	-29.6021	3.05176			3.05176	15.2588			-28.6865	3.05176
	-29.6021	0			4.88281	18.3105			-28.6865	0
	-29.9072	-3.05176			6.71387	18.3105			-28.6865	0
	-29.6021	3.05176			9.46045	27.4658			-28.3813	3.05176
	-30.2124	-6.10352			12.5122	30.5176			-28.3813	0
	-29.2969	9.15527			15.8691	33.5693			-28.0762	3.05176
	-29.2969	0			19.8364	39.6729			-28.0762	0
	-29.6021	-3.05176			25.0244	51.8799			-28.0762	0
	-29.2969	3.05176			30.2124	51.8799			-27.4658	6.10352
	-29.9072	-6.10352			36.0107	57.9834			-27.4658	0
	-29.2969	6.10352			41.8091	57.9834			-27.1606	3.05176
	-29.6021	-3.05176			46.6919	48.8281			-26.8555	3.05176
	-29.2969	3.05176			50.9644	42.7246			-26.5503	3.05176
	-29.2969	0			54.0161	30.5176			-26.5503	0
	-29.2969	0			55.8472	18.3105			-25.9399	6.10352
	-29.2969	0			57.0679	12.207			-25.6348	3.05176
	-29.6021	-3.05176			56.7627	-3.05176			-25.3296	3.05176
	-29.2969	3.05176			55.8472	-9.15527			-24.7192	6.10352
	-29.2969	0			54.6265	-12.207			-24.7192	0
	-29.2969	0			52.4902	-21.3623			-24.4141	3.05176
	-29.2969	0			50.354	-21.3623			-23.8037	6.10352
	-28.9917	3.05176			48.2178	-21.3623			-23.4985	3.05176
	-28.6865	3.05176			44.8608	-33.5693			-23.1934	3.05176
	-28.9917	-3.05176			42.4194	-24.4141			-22.2778	9.15527
	-29.6021	-6.10352			39.3677	-30.5176			-21.6675	6.10352
	-28.6865	9.15527			36.9263	-24.4141			-20.752	9.15527
	-28.9917	-3.05176			34.4849	-24.4141			-20.1416	6.10352
	-28.9917	0			32.3486	-21.3623			-18.6157	15.2588
	-28.9917	0			30.5176	-18.3105			-17.7002	9.15527
	-29.2969	-3.05176			29.2969	-12.207			-16.1743	15.2588
	-28.9917	3.05176			27.1606	-21.3623			-14.3433	18.3105
	-28.9917	0			26.2451	-9.15527			-11.9019	24.4141
	-28.9917	0			24.7192	-15.2588			-9.46045	24.4141
	-28.9917	0			23.4985	-12.207			-6.10352	33.5693
	-28.9917	0			22.583	-9.15527			-1.52588	45.7764
	-28.9917	0			21.3623	-12.207			4.27246	57.9834
	-28.9917	0			20.1416	-12.207			11.2915	70.1904
	-28.9917	0			18.9209	-12.207			19.2261	79.3457
	-28.6865	3.05176			18.0054	-9.15527			28.9917	97.6562
	-28.9917	-3.05176			17.395	-6.10352			39.0625	100.708
	-28.6865	3.05176			16.1743	-12.207			46.9971	79.3457
	-28.6865	0			15.564	-6.10352			54.3213	73.2422
	-28.3813	3.05176			14.3433	-12.207			58.8989	45.7764
	-28.6865	-3.05176			13.4277	-9.15527			61.3403	24.4141
	-28.6865	0			12.8174	-6.10352			62.2559	9.15527
	-28.3813	3.05176			11.5967	-12.207			62.2559	0
	-28.6865	-3.05176			10.9863	-6.10352			61.0352	-12.207
	-28.0762	6.10352			10.0708	-9.15527			59.2041	-18.3105
	-28.3813	-3.05176			9.15527	-9.15527			56.7627	-24.4141
	-28.0762	3.05176			8.54492	-6.10352			54.0161	-27.4658
	-28.3813	-3.05176			7.62939	-9.15527			51.2695	-27.4658
	-28.0762	3.05176			6.40869	-12.207			49.1333	-21.3623
	-28.3813	-3.05176			5.79834	-6.10352			46.6919	-24.4141
	-28.0762	3.05176			4.88281	-9.15527			44.5557	-21.3623
	-28.0762	0			3.66211	-12.207			43.0298	-15.2588
	-28.0762	0			2.44141	-12.207			41.8091	-12.207
	-28.3813	-3.05176			1.52588	-9.15527			40.2832	-15.2588
	-27.771	6.10352			0.305176	-12.207			39.0625	-12.207
	-27.771	0			-0.915527	-12.207			37.8418	-12.207
	-27.771	0			-2.44141	-15.2588			36.9263	-9.15527
	-28.0762	-3.05176			-3.35693	-9.15527			35.7056	-12.207
	-27.771	3.05176			-4.88281	-15.2588			34.4849	-12.207
	-27.771	0			-6.10352	-12.207			33.8745	-6.10352
	-27.771	0			-7.62939	-15.2588			32.959	-9.15527
	-28.0762	-3.05176			-8.8501	-12.207			31.7383	-12.207
	-27.1606	9.15527			-10.0708	-12.207			30.8228	-9.15527
	-27.771	-6.10352			-11.9019	-18.3105			30.2124	-6.10352
	-27.4658	3.05176			-13.1226	-12.207			28.6865	-15.2588
	-27.771	-3.05176			-14.9536	-18.3105			27.771	-9.15527
	-27.1606	6.10352			-16.1743	-12.207			26.8555	-9.15527
	-27.4658	-3.05176			-17.7002	-15.2588			25.6348	-12.207
	-27.4658	0			-19.2261	-15.2588			24.4141	-12.207
	-27.1606	3.05176			-20.752	-15.2588			22.8882	-15.2588
	-27.4658	-3.05176			-22.2778	-15.2588			21.9727	-9.15527
	-27.4658	0			-23.4985	-12.207			21.3623	-6.10352
	-27.1606	3.05176			-25.0244	-15.2588			20.1416	-12.207
	-27.4658	-3.05176			-26.2451	-12.207			18.9209	-12.207
	-27.1606	3.05176			-27.4658	-12.207			18.3105	-6.10352
	-27.1606	0			-28.6865	-12.207			17.0898	-12.207
	-27.1606	0			-29.6021	-9.15527			16.1743	-9.15527
	-26.8555	3.05176			-30.2124	-6.10352			15.2588	-9.15527
	-27.1606	-3.05176			-31.1279	-9.15527			14.3433	-9.15527
	-26.8555	3.05176			-31.7383	-6.10352			13.7329	-6.10352
	-27.1606	-3.05176			-32.3486	-6.10352			12.8174	-9.15527
	-26.8555	3.05176			-33.2642	-9.15527			12.207	-6.10352
	-26.5503	3.05176			-33.8745	-6.10352			11.2915	-9.15527
	-26.5503	0			-34.1797	-3.05176			10.6812	-6.10352
	-26.5503	0			-34.1797	0			9.76562	-9.15527
	-26.5503	0			-34.79	-6.10352			8.8501	-9.15527
	-26.5503	0			-34.4849	3.05176			9.15527	3.05176
	-26.8555	-3.05176			-34.79	-3.05176			7.93457	-12.207
	-26.5503	3.05176			-35.0952	-3.05176			7.01904	-9.15527
	-26.2451	3.05176			-35.0952	0			6.10352	-9.15527
	-26.2451	0			-35.0952	0			5.49316	-6.10352
	-26.5503	-3.05176			-35.0952	0			4.57764	-9.15527
	-26.5503	0			-35.0952	0			3.96729	-6.10352
	-26.2451	3.05176			-35.0952	0			3.35693	-6.10352
	-26.5503	-3.05176			-35.4004	-3.05176			2.44141	-9.15527
	-26.2451	3.05176			-35.0952	3.05176			1.83105	-6.10352
	-25.9399	3.05176			-35.0952	0			1.2207	-6.10352
	-25.9399	0			-35.0952	0			0.915527	-3.05176
	-26.5503	-6.10352			-34.79	3.05176			0	-9.15527
	-26.2451	3.05176			-34.79	0			-0.610352	-6.10352
	-25.9399	3.05176			-34.4849	3.05176			-1.52588	-9.15527
	-26.2451	-3.05176			-34.4849	0			-2.13623	-6.10352
	-26.2451	0			-34.1797	3.05176			-2.74658	-6.10352
	-26.2451	0			-34.4849	-3.05176			-3.96729	-12.207
	-25.9399	3.05176			-34.1797	3.05176			-4.27246	-3.05176
	-25.9399	0			-34.1797	0			-5.18799	-9.15527
	-25.9399	0			-33.8745	3.05176			-5.79834	-6.10352
	-26.2451	-3.05176			-33.8745	0			-6.71387	-9.15527
	-26.2451	0			-33.5693	3.05176			-7.01904	-3.05176
	-25.6348	6.10352			-33.5693	0			-7.93457	-9.15527
	-26.2451	-6.10352			-33.5693	0			-8.54492	-6.10352
	-25.9399	3.05176			-33.2642	3.05176			-9.15527	-6.10352
	-26.2451	-3.05176			-32.959	3.05176			-10.0708	-9.15527
	-25.9399	3.05176			-32.6538	3.05176			-10.6812	-6.10352
	-25.9399	0			-32.959	-3.05176			-11.5967	-9.15527
	-25.9399	0			-32.6538	3.05176			-12.207	-6.10352
	-25.6348	3.05176			-32.3486	3.05176			-13.4277	-12.207
	-25.9399	-3.05176			-32.3486	0			-14.3433	-9.15527
	-25.3296	6.10352			-32.0435	3.05176			-15.2588	-9.15527
	-25.9399	-6.10352			-32.0435	0			-16.1743	-9.15527
	-25.9399	0			-31.7383	3.05176			-17.0898	-9.15527
	-25.9399	0			-31.7383	0			-18.3105	-12.207
	-25.6348	3.05176			-31.4331	3.05176			-19.2261	-9.15527
	-25.6348	0			-31.4331	0			-20.1416	-9.15527
	-25.6348	0			-31.4331	0			-21.0571	-9.15527
	-25.3296	3.05176			-31.4331	0			-21.9727	-9.15527
	-25.3296	0			-31.1279	3.05176			-23.4985	-15.2588
	-25.3296	0			-30.5176	6.10352			-24.7192	-12.207
	-25.3296	0			-30.5176	0			-25.3296	-6.10352
	-25.3296	0			-30.5176	0			-26.2451	-9.15527
	-25.3296	0			-30.5176	0			-27.771	-15.2588
	-25.0244	3.05176			-30.2124	3.05176			-28.6865	-9.15527
	-25.0244	0			-29.9072	3.05176			-29.6021	-9.15527
	-25.0244	0			-29.9072	0			-30.8228	-12.207
	-25.0244	0			-29.6021	3.05176			-31.7383	-9.15527
	-25.0244	0			-29.6021	0			-32.3486	-6.10352
	-25.0244	0			-29.2969	3.05176			-33.2642	-9.15527
	-25.3296	-3.05176			-28.9917	3.05176			-34.1797	-9.15527
	-25.0244	3.05176			-28.9917	0			-34.79	-6.10352
	-24.7192	3.05176			-28.9917	0			-35.4004	-6.10352
	-25.3296	-6.10352			-28.9917	0			-36.3159	-9.15527
	-25.0244	3.05176			-28.6865	3.05176			-36.6211	-3.05176
	-25.0244	0			-28.6865	0			-37.8418	-12.207
	-25.0244	0			-28.3813	3.05176			-37.8418	0
	-24.7192	3.05176			-28.6865	-3.05176			-38.7573	-9.15527
	-24.7192	0			-28.0762	6.10352			-39.0625	-3.05176
	-25.0244	-3.05176			-28.0762	0			-39.6729	-6.10352
	-25.0244	0			-27.4658	6.10352			-40.2832	-6.10352
	-24.7192	3.05176			-28.3813	-9.15527			-40.5884	-3.05176
	-25.0244	-3.05176			-27.4658	9.15527			-40.8936	-3.05176
	-24.7192	3.05176			-27.4658	0			-41.1987	-3.05176
	-24.7192	0			-27.1606	3.05176			-41.5039	-3.05176
	-24.7192	0			-27.1606	0			-42.1143	-6.10352
	-25.0244	-3.05176			-27.1606	0			-42.4194	-3.05176
	-24.4141	6.10352			-27.4658	-3.05176			-42.4194	0
	-24.4141	0			-27.1606	3.05176			-43.0298	-6.10352
	-24.7192	-3.05176			-26.5503	6.10352			-43.0298	0
	-24.4141	3.05176			-26.8555	-3.05176			-43.335	-3.05176
	-24.4141	0			-26.5503	3.05176			-43.6401	-3.05176
	-24.7192	-3.05176			-26.5503	0			-43.335	3.05176
	-24.7192	0			-26.2451	3.05176			-43.9453	-6.10352
	-24.4141	3.05176			-26.2451	0			-43.9453	0
	-24.4141	0			-26.2451	0			-43.9453	0
	-24.1089	3.05176			-25.9399	3.05176			-44.2505	-3.05176
	-24.1089	0			-25.9399	0			-44.2505	0
	-23.8037	3.05176			-25.6348	3.05176			-44.8608	-6.10352
	-23.8037	0			-25.6348	0			-44.5557	3.05176
	-23.8037	0			-25.9399	-3.05176			-44.8608	-3.05176
	-23.4985	3.05176			-25.6348	3.05176			-45.166	-3.05176
	-23.1934	3.05176			-25.3296	3.05176			-44.8608	3.05176
	-23.4985	-3.05176			-25.3296	0			-44.8608	0
	-23.4985	0			-25.0244	3.05176			-45.166	-3.05176
	-23.4985	0			-24.7192	3.05176			-45.166	0
	-23.1934	3.05176			-25.0244	-3.05176			-45.166	0
	-23.4985	-3.05176			-25.0244	0			-45.166	0
	-23.1934	3.05176			-24.7192	3.05176			-45.166	0
	-22.8882	3.05176			-24.4141	3.05176			-45.4712	-3.05176
	-22.8882	0			-24.4141	0			-45.4712	0
	-22.8882	0			-24.4141	0			-45.4712	0
	-22.8882	0			-24.1089	3.05176			-45.4712	0
	-22.583	3.05176			-24.4141	-3.05176			-45.7764	-3.05176
	-22.2778	3.05176			-24.1089	3.05176			-45.4712	3.05176
	-22.2778	0			-24.1089	0			-45.4712	0
	-22.2778	0			-23.4985	6.10352			-45.7764	-3.05176
	-21.9727	3.05176			-23.8037	-3.05176			-45.166	6.10352
	-21.6675	3.05176			-23.4985	3.05176			-45.7764	-6.10352
	-21.6675	0			-23.4985	0			-45.7764	0
	-21.3623	3.05176			-23.1934	3.05176			-45.7764	0
	-21.3623	0			-23.1934	0			-45.4712	3.05176
	-21.0571	3.05176			-23.1934	0			-45.7764	-3.05176
	-21.0571	0			-23.1934	0			-45.7764	0
	-21.3623	-3.05176			-22.8882	3.05176			-45.4712	3.05176
	-21.0571	3.05176			-22.8882	0			-45.4712	0
	-21.0571	0			-22.8882	0			-45.7764	-3.05176
	-20.752	3.05176			-23.1934	-3.05176			-45.7764	0
	-20.752	0			-22.8882	3.05176			-45.7764	0
	-20.1416	6.10352			-22.583	3.05176			-45.4712	3.05176
	-20.1416	0			-22.2778	3.05176			-45.7764	-3.05176
	-20.1416	0			-22.2778	0			-46.0815	-3.05176
	-19.8364	3.05176			-22.2778	0			-45.4712	6.10352
	-19.8364	0			-22.583	-3.05176			-45.4712	0
	-19.5312	3.05176			-22.2778	3.05176			-46.0815	-6.10352
	-19.5312	0			-21.9727	3.05176			-45.7764	3.05176
	-19.2261	3.05176			-21.9727	0			-45.7764	0
	-18.9209	3.05176			-21.6675	3.05176			-45.4712	3.05176
	-18.3105	6.10352			-21.6675	0			-45.7764	-3.05176
	-18.0054	3.05176			-21.6675	0			-45.7764	0
	-17.7002	3.05176			-21.6675	0			-45.4712	3.05176
	-17.395	3.05176			-21.3623	3.05176			-45.7764	-3.05176
	-17.0898	3.05176			-21.3623	0			-45.4712	3.05176
	-16.4795	6.10352			-21.0571	3.05176			-45.4712	0
	-15.8691	6.10352			-21.3623	-3.05176			-45.7764	-3.05176
	-15.8691	0			-21.0571	3.05176			-45.4712	3.05176
	-15.2588	6.10352			-21.0571	0			-45.4712	0
	-14.6484	6.10352			-21.0571	0			-45.4712	0
	-14.0381	6.10352			-21.0571	0			-45.4712	0
	-13.4277	6.10352			-20.752	3.05176			-45.4712	0
	-12.5122	9.15527			-20.752	0			-45.4712	0
	-11.5967	9.15527			-20.752	0			-45.4712	0
	-10.9863	6.10352			-20.752	0			-45.4712	0
	-9.76562	12.207			-20.4468	3.05176			-45.166	3.05176
	-8.8501	9.15527			-20.4468	0			-45.4712	-3.05176
	-7.62939	12.207			-20.4468	0			-45.166	3.05176
	-5.79834	18.3105			-20.4468	0			-45.166	0
	-3.96729	18.3105			-19.8364	6.10352			-45.166	0
	-2.13623	18.3105			-19.8364	0			-45.166	0
	0.305176	24.4141			-19.8364	0			-45.4712	-3.05176
	3.05176	27.4658			-20.1416	-3.05176			-44.8608	6.10352
	6.71387	36.6211			-19.8364	3.05176			-45.4712	-6.10352
	10.376	36.6211			-19.5312	3.05176			-44.8608	6.10352
	14.6484	42.7246			-19.5312	0			-44.8608	0
	20.1416	54.9316			-19.5312	0			-44.8608	0
	25.0244	48.8281			-19.5312	0			-45.166	-3.05176
	31.4331	64.0869			-19.2261	3.05176			-44.8608	3.05176
	36.9263	54.9316			-19.2261	0			-44.5557	3.05176
	42.1143	51.8799			-18.9209	3.05176			-44.8608	-3.05176
	46.0815	39.6729			-19.2261	-3.05176			-44.5557	3.05176
	48.8281	27.4658			-19.2261	0			-44.5557	0
	50.6592	18.3105			-18.9209	3.05176			-44.2505	3.05176
	51.8799	12.207			-18.9209	0			-44.2505	0
	51.8799	0			-18.6157	3.05176			-44.5557	-3.05176
	51.2695	-6.10352			-18.6157	0			-44.2505	3.05176
	50.6592	-6.10352			-18.9209	-3.05176			-44.2505	0
	49.4385	-12.207			-18.6157	3.05176			-44.5557	-3.05176
	47.9126	-15.2588			-18.9209	-3.05176			-43.9453	6.10352
	46.6919	-12.207			-18.3105	6.10352			-43.9453	0
	44.8608	-18.3105			-18.3105	0			-43.9453	0
	43.335	-15.2588			-18.0054	3.05176			-43.9453	0
	41.5039	-18.3105			-18.6157	-6.10352			-43.9453	0
	39.978	-15.2588			-18.0054	6.10352			-43.6401	3.05176
	38.4521	-15.2588			-18.3105	-3.05176			-43.6401	0
	36.6211	-18.3105			-18.3105	0			-43.6401	0
	34.79	-18.3105			-18.0054	3.05176			-43.6401	0
	32.959	-18.3105			-18.0054	0			-43.9453	-3.05176
	31.7383	-12.207			-18.0054	0			-43.335	6.10352
	29.9072	-18.3105			-18.0054	0			-43.6401	-3.05176
	28.6865	-12.207			-17.7002	3.05176			-43.6401	0
	26.8555	-18.3105			-18.0054	-3.05176			-43.335	3.05176
	25.0244	-18.3105			-17.7002	3.05176			-43.0298	3.05176
	23.8037	-12.207			-17.7002	0			-43.335	-3.05176
	22.2778	-15.2588			-18.0054	-3.05176			-43.0298	3.05176
	20.752	-15.2588			-18.0054	0			-43.0298	0
	19.2261	-15.2588			-17.7002	3.05176			-43.0298	0
	17.7002	-15.2588			-17.395	3.05176			-43.335	-3.05176
	17.0898	-6.10352			-17.7002	-3.05176			-43.0298	3.05176
	15.564	-15.2588			-17.395	3.05176			-43.0298	0
	14.3433	-12.207			-17.395	0			-43.0298	0
	12.8174	-15.2588			-17.395	0			-42.7246	3.05176
	11.9019	-9.15527			-17.0898	3.05176			-42.7246	0
	10.6812	-12.207			-17.0898	0			-42.7246	0
	9.76562	-9.15527			-17.0898	0			-42.4194	3.05176
	8.23975	-15.2588			-16.7847	3.05176			-42.7246	-3.05176
	7.32422	-9.15527			-17.0898	-3.05176			-42.4194	3.05176
	6.10352	-12.207			-16.7847	3.05176			-42.4194	0
	5.18799	-9.15527			-16.7847	0			-42.4194	0
	3.96729	-12.207			-16.4795	3.05176			-42.4194	0
	2.74658	-12.207			-16.7847	-3.05176			-42.4194	0
	1.83105	-9.15527			-16.7847	0			-42.4194	0
	0.610352	-12.207			-16.4795	3.05176			-42.1143	3.05176
	-0.915527	-15.2588			-16.4795	0			-42.1143	0
	-1.83105	-9.15527			-16.1743	3.05176			-42.1143	0
	-3.35693	-15.2588			-16.4795	-3.05176			-41.8091	3.05176
	-4.57764	-12.207			-16.1743	3.05176			-41.5039	3.05176
	-5.49316	-9.15527			-16.1743	0			-41.8091	-3.05176
	-7.62939	-21.3623			-16.1743	0			-41.8091	0
	-8.8501	-12.207			-16.1743	0			-42.1143	-3.05176
	-10.376	-15.2588			-15.8691	3.05176			-41.8091	3.05176
	-11.5967	-12.207			-15.8691	0			-41.1987	6.10352
	-13.1226	-15.2588			-15.564	3.05176			-41.5039	-3.05176
	-14.6484	-15.2588			-15.564	0			-41.5039	0
	-16.4795	-18.3105			-15.564	0			-41.1987	3.05176
	-17.7002	-12.207			-15.2588	3.05176			-41.1987	0
	-19.2261	-15.2588			-15.564	-3.05176			-41.1987	0
	-20.752	-15.2588			-15.564	0			-41.1987	0
	-22.2778	-15.2588			-15.2588	3.05176			-41.5039	-3.05176
	-24.1089	-18.3105			-15.2588	0			-41.1987	3.05176
	-25.6348	-15.2588			-14.9536	3.05176			-40.8936	3.05176
	-27.1606	-15.2588			-14.9536	0			-40.8936	0
	-28.9917	-18.3105			-14.6484	3.05176			-40.8936	0
	-30.5176	-15.2588			-14.6484	0			-40.2832	6.10352
	-31.7383	-12.207			-14.3433	3.05176			-40.8936	-6.10352
	-33.2642	-15.2588			-14.6484	-3.05176			-40.8936	0
	-34.1797	-9.15527			-14.3433	3.05176			-40.5884	3.05176
	-35.7056	-15.2588			-14.3433	0			-40.2832	3.05176
	-36.9263	-12.207			-14.0381	3.05176			-40.5884	-3.05176
	-37.8418	-9.15527			-14.0381	0			-40.5884	0
	-39.0625	-12.207			-14.0381	0			-40.5884	0
	-39.6729	-6.10352			-13.7329	3.05176			-40.2832	3.05176
	-40.2832	-6.10352			-13.4277	3.05176			-40.2832	0
	-41.5039	-12.207			-13.4277	0			-39.978	3.05176
	-42.1143	-6.10352			-13.4277	0			-40.2832	-3.05176
	-42.4194	-3.05176			-13.1226	3.05176			-40.5884	-3.05176
	-42.7246	-3.05176			-13.1226	0			-39.978	6.10352
	-43.6401	-9.15527			-13.1226	0			-39.978	0
	-43.9453	-3.05176			-13.1226	0			-39.978	0
	-44.2505	-3.05176			-12.8174	3.05176			-39.978	0
	-44.2505	0			-12.8174	0			-40.2832	-3.05176
	-44.2505	0			-12.8174	0			-39.978	3.05176
	-44.8608	-6.10352			-12.5122	3.05176			-39.6729	3.05176
	-45.166	-3.05176			-12.5122	0			-39.3677	3.05176
	-44.8608	3.05176			-12.5122	0			-39.6729	-3.05176
	-44.8608	0			-12.5122	0			-39.978	-3.05176
	-45.166	-3.05176			-12.207	3.05176			-39.6729	3.05176
	-45.166	0			-11.9019	3.05176			-39.6729	0
	-45.4712	-3.05176			-12.5122	-6.10352			-39.3677	3.05176
	-45.7764	-3.05176			-11.9019	6.10352			-39.3677	0
	-45.4712	3.05176			-11.5967	3.05176			-39.3677	0
	-45.4712	0			-11.5967	0			-39.0625	3.05176
	-45.4712	0			-11.5967	0			-39.0625	0
	-45.7764	-3.05176			-11.2915	3.05176			-39.0625	0
	-45.7764	0			-10.9863	3.05176			-39.0625	0
	-45.4712	3.05176			-10.9863	0			-39.3677	-3.05176
	-45.7764	-3.05176			-10.6812	3.05176			-39.3677	0
	-45.4712	3.05176			-10.6812	0			-38.7573	6.10352
	-46.0815	-6.10352			-10.376	3.05176			-39.0625	-3.05176
	-45.4712	6.10352			-10.376	0			-38.7573	3.05176
	-45.7764	-3.05176			-10.0708	3.05176			-39.0625	-3.05176
	-46.0815	-3.05176			-10.0708	0			-38.7573	3.05176
	-45.7764	3.05176			-9.46045	6.10352			-39.0625	-3.05176
	-45.4712	3.05176			-9.46045	0			-38.7573	3.05176
	-45.7764	-3.05176			-9.46045	0			-38.4521	3.05176
	-45.4712	3.05176			-9.15527	3.05176			-38.4521	0
	-45.7764	-3.05176			-9.15527	0			-38.147	3.05176
	-45.166	6.10352			-8.23975	9.15527			-38.4521	-3.05176
	-45.4712	-3.05176			-8.23975	0			-38.147	3.05176
	-45.7764	-3.05176			-7.62939	6.10352			-37.8418	3.05176
	-45.7764	0			-7.32422	3.05176			-38.147	-3.05176
	-45.166	6.10352			-7.01904	3.05176			-38.147	0
	-45.4712	-3.05176			-6.40869	6.10352			-37.8418	3.05176
	-45.4712	0			-6.10352	3.05176			-37.8418	0
	-45.4712	0			-5.79834	3.05176			-38.147	-3.05176
	-45.4712	0			-5.18799	6.10352			-37.8418	3.05176
	-45.4712	0			-4.88281	3.05176			-37.8418	0
	-45.166	3.05176			-3.66211	12.207			-37.8418	0
	-45.166	0			-3.35693	3.05176			-37.8418	0
	-45.166	0			-2.44141	9.15527			-37.8418	0
	-45.166	0			-1.83105	6.10352			-37.8418	0
	-45.166	0			-0.915527	9.15527			-37.5366	3.05176
	-45.166	0			0	9.15527			-37.5366	0
	-45.7764	-6.10352			1.52588	15.2588			-37.2314	3.05176
	-45.166	6.10352			3.05176	15.2588			-37.5366	-3.05176
	-45.4712	-3.05176			4.88281	18.3105			-37.5366	0
	-45.166	3.05176			7.01904	21.3623			-37.5366	0
	-45.166	0			9.15527	21.3623			-37.2314	3.05176
	-44.8608	3.05176			12.207	30.5176			-37.5366	-3.05176
	-45.4712	-6.10352			15.564	33.5693			-37.5366	0
	-45.166	3.05176			20.1416	45.7764			-37.2314	3.05176
	-45.4712	-3.05176			24.4141	42.7246			-37.2314	0
	-45.166	3.05176			29.9072	54.9316			-37.2314	0
	-44.8608	3.05176			35.4004	54.9316			-37.2314	0
	-45.166	-3.05176			40.8936	54.9316			-37.2314	0
	-44.8608	3.05176			46.0815	51.8799			-37.2314	0
	-45.166	-3.05176			50.354	42.7246			-37.5366	-3.05176
	-45.166	0			53.7109	33.5693			-37.5366	0
	-44.8608	3.05176			56.1523	24.4141			-36.9263	6.10352
	-44.8608	0			56.7627	6.10352			-36.9263	0
	-44.8608	0			57.0679	3.05176			-37.2314	-3.05176
	-44.8608	0			56.4575	-6.10352			-36.9263	3.05176
	-44.8608	0			55.542	-9.15527			-36.9263	0
	-44.8608	0			53.7109	-18.3105			-36.9263	0
	-44.8608	0			51.2695	-24.4141			-37.2314	-3.05176
	-44.5557	3.05176			49.4385	-18.3105			-36.9263	3.05176
	-44.8608	-3.05176			46.6919	-27.4658			-36.9263	0
	-44.8608	0			43.9453	-27.4658			-36.6211	3.05176
	-44.5557	3.05176			41.5039	-24.4141			-36.6211	0
	-44.8608	-3.05176			38.7573	-27.4658			-36.9263	-3.05176
	-44.8608	0			36.6211	-21.3623			-36.6211	3.05176
	-44.8608	0			33.8745	-27.4658			-36.9263	-3.05176
	-44.5557	3.05176			32.0435	-18.3105			-36.6211	3.05176
	-44.5557	0			29.9072	-21.3623			-36.6211	0
	-44.8608	-3.05176			27.771	-21.3623			-36.6211	0
	-44.5557	3.05176			26.2451	-15.2588			-36.6211	0
	-44.5557	0			24.7192	-15.2588			-36.6211	0
	-44.5557	0			22.8882	-18.3105			-36.3159	3.05176
	-44.5557	0			21.6675	-12.207			-36.3159	0
	-44.5557	0			20.4468	-12.207			-36.3159	0
	-44.5557	0			19.5312	-9.15527			-36.3159	0
	-44.2505	3.05176			18.6157	-9.15527			-36.6211	-3.05176
	-44.5557	-3.05176			18.0054	-6.10352			-36.6211	0
	-44.2505	3.05176			16.7847	-12.207			-36.3159	3.05176
	-44.2505	0			15.8691	-9.15527			-36.3159	0
	-44.5557	-3.05176			14.9536	-9.15527			-36.3159	0
	-44.5557	0			14.3433	-6.10352			-36.3159	0
	-44.2505	3.05176			13.4277	-9.15527			-36.6211	-3.05176
	-44.5557	-3.05176			12.207	-12.207			-36.3159	3.05176
	-44.2505	3.05176			11.2915	-9.15527			-36.3159	0
	-44.2505	0			10.6812	-6.10352			-36.0107	3.05176
	-44.2505	0			9.46045	-12.207			-36.0107	0
	-44.5557	-3.05176			8.54492	-9.15527			-36.3159	-3.05176
	-43.9453	6.10352			7.93457	-6.10352			-35.7056	6.10352
	-44.5557	-6.10352			7.01904	-9.15527			-35.7056	0
	-44.5557	0			6.10352	-9.15527			-35.7056	0
	-44.2505	3.05176			4.88281	-12.207			-36.0107	-3.05176
	-44.2505	0			4.27246	-6.10352			-35.7056	3.05176
	-43.9453	3.05176			3.35693	-9.15527			-35.7056	0
	-44.2505	-3.05176			2.44141	-9.15527			-36.0107	-3.05176
	-44.5557	-3.05176			1.2207	-12.207			-35.7056	3.05176
	-44.2505	3.05176			0.610352	-6.10352			-35.7056	0
	-43.9453	3.05176			-0.915527	-15.2588			-35.4004	3.05176
	-43.9453	0			-1.52588	-6.10352			-35.7056	-3.05176
	-43.9453	0			-3.05176	-15.2588			-35.4004	3.05176
	-43.6401	3.05176			-3.66211	-6.10352			-35.4004	0
	-44.2505	-6.10352			-5.18799	-15.2588			-35.4004	0
	-44.2505	0			-6.71387	-15.2588			-35.7056	-3.05176
	-43.6401	6.10352			-7.32422	-6.10352			-35.4004	3.05176
	-43.6401	0			-8.8501	-15.2588			-35.4004	0
	-43.9453	-3.05176			-10.0708	-12.207			-35.0952	3.05176
	-43.9453	0			-11.5967	-15.2588			-35.0952	0
	-43.6401	3.05176			-13.1226	-15.2588			-35.4004	-3.05176
	-43.6401	0			-14.6484	-15.2588			-35.0952	3.05176
	-43.335	3.05176			-15.8691	-12.207			-35.0952	0
	-43.335	0			-17.0898	-12.207			-35.4004	-3.05176
	-43.335	0			-18.6157	-15.2588			-35.0952	3.05176
	-43.6401	-3.05176			-20.1416	-15.2588			-35.0952	0
	-43.0298	6.10352			-21.6675	-15.2588			-35.0952	0
	-43.335	-3.05176			-22.583	-9.15527			-35.0952	0
	-43.0298	3.05176			-24.1089	-15.2588			-34.79	3.05176
	-43.335	-3.05176			-25.0244	-9.15527			-35.0952	-3.05176
	-43.335	0			-25.9399	-9.15527			-34.79	3.05176
	-43.335	0			-27.1606	-12.207			-34.79	0
	-43.335	0			-28.0762	-9.15527			-34.79	0
	-42.7246	6.10352			-28.9917	-9.15527			-34.4849	3.05176
	-43.335	-6.10352			-29.9072	-9.15527			-34.79	-3.05176
	-43.335	0			-30.8228	-9.15527			-34.79	0
	-43.335	0			-31.1279	-3.05176			-34.4849	3.05176
	-43.0298	3.05176			-31.7383	-6.10352			-34.4849	0
	-43.335	-3.05176			-32.3486	-6.10352			-34.4849	0
	-42.7246	6.10352			-32.3486	0			-34.4849	0
	-43.0298	-3.05176			-32.959	-6.10352			-34.4849	0
	-42.7246	3.05176			-33.2642	-3.05176			-34.1797	3.05176
	-42.7246	0			-33.8745	-6.10352			-34.1797	0
	-43.0298	-3.05176			-33.5693	3.05176			-33.8745	3.05176
	-42.7246	3.05176			-33.8745	-3.05176			-34.4849	-6.10352
	-42.7246	0			-33.8745	0			-34.4849	0
	-42.7246	0			-34.4849	-6.10352			-34.1797	3.05176
	-42.7246	0			-34.1797	3.05176			-34.1797	0
	-42.4194	3.05176			-34.1797	0			-33.5693	6.10352
	-42.7246	-3.05176			-34.4849	-3.05176			-33.8745	-3.05176
	-42.7246	0			-34.4849	0			-33.8745	0
	-42.4194	3.05176			-34.4849	0			-33.8745	0
	-42.4194	0			-34.4849	0			-33.8745	0
	-42.4194	0			-34.79	-3.05176			-34.1797	-3.05176
	-42.7246	-3.05176			-34.1797	6.10352			-33.5693	6.10352
	-42.4194	3.05176			-34.1797	0			-33.5693	0
	-42.7246	-3.05176			-34.1797	0			-33.8745	-3.05176
	-42.4194	3.05176			-33.8745	3.05176			-33.8745	0
	-42.4194	0			-34.1797	-3.05176			-33.5693	3.05176
	-42.4194	0			-33.8745	3.05176			-33.5693	0
	-42.7246	-3.05176			-33.5693	3.05176			-33.5693	0
	-42.1143	6.10352			-33.8745	-3.05176			-33.5693	0
	-42.4194	-3.05176			-33.5693	3.05176			-33.2642	3.05176
	-42.4194	0			-33.5693	0			-33.5693	-3.05176
	-42.4194	0			-33.2642	3.05176			-33.2642	3.05176
	-42.4194	0			-32.959	3.05176			-32.959	3.05176
	-42.4194	0			-32.959	0			-33.2642	-3.05176
	-42.4194	0			-33.5693	-6.10352			-33.5693	-3.05176
	-42.1143	3.05176			-35.0952	-15.2588			-32.6538	9.15527
	-42.1143	0			-36.0107	-9.15527			-32.959	-3.05176
	-42.1143	0			-37.5366	-15.2588			-32.959	0
	-42.4194	-3.05176			-38.4521	-9.15527			-32.959	0
	-42.4194	0			-39.978	-15.2588			-32.959	0
	-42.1143	3.05176			-40.8936	-9.15527			-32.3486	6.10352
	-42.4194	-3.05176			-41.8091	-9.15527			-32.6538	-3.05176
	-42.1143	3.05176			-42.4194	-6.10352			-32.3486	3.05176
	-42.1143	0			-43.335	-9.15527			-32.3486	0
	-41.8091	3.05176			-43.9453	-6.10352			-32.0435	3.05176
	-42.7246	-9.15527			-44.5557	-6.10352			-32.3486	-3.05176
	-42.1143	6.10352			-45.4712	-9.15527			-32.3486	0
	-41.8091	3.05176			-46.0815	-6.10352			-32.3486	0
	-42.1143	-3.05176			-46.0815	0			-32.0435	3.05176
	-41.8091	3.05176			-46.3867	-3.05176			-32.0435	0
	-41.8091	0			-46.9971	-6.10352			-32.0435	0
	-41.8091	0			-47.3022	-3.05176			-31.7383	3.05176
	-41.8091	0			-47.6074	-3.05176			-31.7383	0
	-41.8091	0			-47.9126	-3.05176			-31.7383	0
	-41.8091	0			-48.5229	-6.10352			-31.7383	0
	-41.5039	3.05176			-48.8281	-3.05176			-31.4331	3.05176
	-41.8091	-3.05176			-49.1333	-3.05176			-31.4331	0
	-41.8091	0			-49.4385	-3.05176			-31.1279	3.05176
	-41.5039	3.05176			-49.7437	-3.05176			-31.1279	0
	-41.8091	-3.05176			-49.7437	0			-31.1279	0
	-41.8091	0			-49.7437	0			-30.8228	3.05176
	-41.8091	0			-50.354	-6.10352			-31.1279	-3.05176
	-41.8091	0			-50.354	0			-30.8228	3.05176
	-41.8091	0			-50.6592	-3.05176			-30.5176	3.05176
	-41.5039	3.05176			-50.6592	0			-30.5176	0
	-41.5039	0			-50.9644	-3.05176			-30.5176	0
	-42.1143	-6.10352			-50.9644	0			-30.5176	0
	-42.4194	-3.05176			-51.2695	-3.05176			-30.8228	-3.05176
	-42.7246	-3.05176			-51.2695	0			-30.8228	0
	-42.7246	0			-51.2695	0			-31.4331	-6.10352
	-43.0298	-3.05176			-51.5747	-3.05176			-31.7383	-3.05176
	-43.335	-3.05176			-51.8799	-3.05176			-32.0435	-3.05176
	-43.9453	-6.10352			-51.8799	0			-32.6538	-6.10352
	-43.9453	0			-51.8799	0			-32.6538	0
	-43.9453	0			-52.1851	-3.05176			-33.2642	-6.10352
	-44.5557	-6.10352			-52.1851	0			-33.5693	-3.05176
	-44.5557	0			-52.1851	0			-33.8745	-3.05176
	-44.8608	-3.05176			-52.1851	0			-34.1797	-3.05176
	-44.8608	0			-52.4902	-3.05176			-34.1797	0
	-44.8608	0			-52.1851	3.05176			-34.79	-6.10352
	-45.166	-3.05176			-52.4902	-3.05176			-35.0952	-3.05176
	-45.4712	-3.05176			-52.7954	-3.05176			-35.4004	-3.05176
	-46.0815	-6.10352			-52.4902	3.05176			-35.7056	-3.05176
	-46.0815	0			-52.4902	0			-35.7056	0
	-46.6919	-6.10352			-52.7954	-3.05176			-35.7056	0
	-46.6919	0			-52.7954	0			-36.3159	-6.10352
	-46.9971	-3.05176			-52.7954	0			-36.3159	0
	-46.6919	3.05176			-52.7954	0			-36.9263	-6.10352
	-46.9971	-3.05176			-52.7954	0			-36.9263	0
	-46.9971	0			-52.7954	0			-37.5366	-6.10352
	-47.3022	-3.05176			-52.7954	0			-37.5366	0
	-47.3022	0			-52.7954	0			-38.4521	-9.15527
	-47.3022	0			-52.7954	0			-38.4521	0
	-47.3022	0			-52.7954	0			-38.4521	0
	-47.9126	-6.10352			-52.7954	0			-39.0625	-6.10352
	-47.6074	3.05176			-53.1006	-3.05176			-39.3677	-3.05176
	-47.9126	-3.05176			-53.1006	0			-39.978	-6.10352
	-48.2178	-3.05176			-52.7954	3.05176			-39.978	0
	-48.2178	0			-53.1006	-3.05176			-40.2832	-3.05176
	-48.2178	0			-53.4058	-3.05176			-40.8936	-6.10352
	-48.5229	-3.05176			-53.4058	0			-41.1987	-3.05176
	-48.8281	-3.05176			-53.4058	0			-40.8936	3.05176
	-49.1333	-3.05176			-53.4058	0			-41.8091	-9.15527
	-48.5229	6.10352			-53.4058	0			-42.1143	-3.05176
	-48.8281	-3.05176			-53.4058	0			-42.1143	0
	-49.1333	-3.05176			-53.4058	0			-42.7246	-6.10352
	-49.4385	-3.05176			-53.4058	0			-43.0298	-3.05176
	-49.4385	0			-53.4058	0			-43.0298	0
	-49.4385	0			-53.4058	0			-43.6401	-6.10352
	-49.4385	0			-53.4058	0			-43.6401	0
	-49.4385	0			-53.4058	0			-44.2505	-6.10352
	-49.4385	0			-53.4058	0			-44.2505	0
	-49.7437	-3.05176			-53.1006	3.05176			-44.2505	0
	-49.7437	0			-53.4058	-3.05176			-44.5557	-3.05176
	-49.7437	0			-53.4058	0			-44.8608	-3.05176
	-50.0488	-3.05176			-53.1006	3.05176			-45.166	-3.05176
	-50.0488	0			-53.4058	-3.05176			-45.4712	-3.05176
	-50.0488	0			-53.1006	3.05176			-45.7764	-3.05176
	-50.354	-3.05176			-53.4058	-3.05176			-46.0815	-3.05176
	-50.354	0			-53.7109	-3.05176			-46.0815	0
	-50.354	0			-53.4058	3.05176			-46.0815	0
	-50.354	0			-53.4058	0			-46.6919	-6.10352
	-50.6592	-3.05176			-53.1006	3.05176			-46.6919	0
	-50.6592	0			-53.4058	-3.05176			-46.9971	-3.05176
	-50.6592	0			-53.7109	-3.05176			-46.9971	0
	-50.6592	0			-53.1006	6.10352			-46.6919	3.05176
	-50.9644	-3.05176			-53.4058	-3.05176			-47.3022	-6.10352
	-50.6592	3.05176			-53.4058	0			-47.3022	0
	-50.9644	-3.05176			-53.7109	-3.05176			-47.9126	-6.10352
	-50.9644	0			-53.7109	0			-47.9126	0
	-50.9644	0			-53.4058	3.05176			-47.9126	0
	-50.9644	0			-53.4058	0			-48.5229	-6.10352
	-51.5747	-6.10352			-53.4058	0			-48.2178	3.05176
	-51.2695	3.05176			-53.7109	-3.05176			-48.5229	-3.05176
	-51.2695	0			-53.4058	3.05176			-48.5229	0
	-51.2695	0			-53.1006	3.05176			-48.8281	-3.05176
	-51.5747	-3.05176			-53.7109	-6.10352			-48.8281	0
	-51.5747	0			-53.4058	3.05176			-49.1333	-3.05176
	-51.5747	0			-53.7109	-3.05176			-49.4385	-3.05176
	-51.5747	0			-53.1006	6.10352			-49.4385	0
	-51.5747	0			-53.4058	-3.05176			-49.7437	-3.05176
	-51.8799	-3.05176			-53.4058	0			-49.7437	0
	-51.8799	0			-53.4058	0			-50.0488	-3.05176
	-51.5747	3.05176			-53.4058	0			-49.7437	3.05176
	-51.8799	-3.05176			-53.4058	0			-50.354	-6.10352
	-51.5747	3.05176			-53.4058	0			-50.354	0
	-51.8799	-3.05176			-53.4058	0			-50.354	0
	-51.5747	3.05176			-53.4058	0			-50.354	0
	-52.1851	-6.10352			-53.4058	0			-50.6592	-3.05176
	-52.1851	0			-53.1006	3.05176			-50.6592	0
	-52.4902	-3.05176			-53.1006	0			-50.9644	-3.05176
	-52.4902	0			-53.1006	0			-50.9644	0
	-52.4902	0			-53.4058	-3.05176			-50.9644	0
	-52.1851	3.05176			-53.4058	0			-51.2695	-3.05176
	-52.1851	0			-53.1006	3.05176			-51.2695	0
	-52.1851	0			-53.1006	0			-51.5747	-3.05176
	-52.4902	-3.05176			-53.1006	0			-51.5747	0
	-52.4902	0			-52.7954	3.05176			-51.2695	3.05176
	-52.4902	0			-52.7954	0			-51.5747	-3.05176
	-52.4902	0			-53.1006	-3.05176			-51.5747	0
	-52.7954	-3.05176			-53.4058	-3.05176			-51.8799	-3.05176
	-52.7954	0			-53.1006	3.05176			-51.8799	0
	-52.7954	0			-52.7954	3.05176			-52.1851	-3.05176
	-52.4902	3.05176			-53.1006	-3.05176			-52.1851	0
	-52.7954	-3.05176			-53.1006	0			-52.1851	0
	-52.4902	3.05176			-53.1006	0			-52.4902	-3.05176
	-52.7954	-3.05176			-52.7954	3.05176			-52.4902	0
	-53.1006	-3.05176			-53.1006	-3.05176			-52.4902	0
	-52.7954	3.05176			-52.7954	3.05176			-52.4902	0
	-53.1006	-3.05176			-52.7954	0			-52.4902	0
	-53.1006	0			-52.7954	0			-52.7954	-3.05176
	-53.4058	-3.05176			-53.1006	-3.05176			-52.4902	3.05176
	-53.1006	3.05176			-53.1006	0			-52.7954	-3.05176
	-53.1006	0			-52.7954	3.05176			-52.7954	0
	-53.1006	0			-52.7954	0			-53.1006	-3.05176
	-53.1006	0			-53.1006	-3.05176			-53.1006	0
	-53.4058	-3.05176			-52.7954	3.05176			-53.4058	-3.05176
	-53.1006	3.05176			-52.7954	0			-52.7954	6.10352
	-53.1006	0			-52.7954	0			-53.1006	-3.05176
	-53.1006	0			-53.1006	-3.05176			-53.1006	0
	-53.4058	-3.05176			-53.1006	0			-53.1006	0
	-53.4058	0			-52.7954	3.05176			-53.1006	0
	-53.1006	3.05176			-52.7954	0			-53.4058	-3.05176
	-53.7109	-6.10352			-52.7954	0			-53.7109	-3.05176
	-53.7109	0			-52.7954	0			-53.4058	3.05176
	-53.4058	3.05176			-53.1006	-3.05176			-53.4058	0
	-53.7109	-3.05176			-52.7954	3.05176			-53.4058	0
	-53.7109	0			-52.7954	0			-53.4058	0
	-53.4058	3.05176			-52.7954	0			-53.7109	-3.05176
	-53.4058	0			-53.1006	-3.05176			-53.7109	0
	-53.7109	-3.05176			-52.7954	3.05176			-53.4058	3.05176
	-53.7109	0			-52.7954	0			-53.7109	-3.05176
	-53.7109	0			-52.7954	0			-54.0161	-3.05176
	-53.7109	0			-52.7954	0			-54.0161	0
	-54.0161	-3.05176			-52.7954	0			-54.3213	-3.05176
	-53.7109	3.05176			-52.7954	0			-54.3213	0
	-54.3213	-6.10352			-52.7954	0			-54.3213	0
	-53.7109	6.10352			-52.4902	3.05176			-54.3213	0
	-53.7109	0			-52.7954	-3.05176			-54.3213	0
	-53.7109	0			-52.4902	3.05176			-54.0161	3.05176
	-54.0161	-3.05176			-52.7954	-3.05176			-54.3213	-3.05176
	-53.7109	3.05176			-52.4902	3.05176			-54.3213	0
	-54.3213	-6.10352			-52.4902	0			-54.3213	0
	-54.0161	3.05176			-52.4902	0			-54.6265	-3.05176
	-53.7109	3.05176			-52.4902	0			-54.3213	3.05176
	-54.0161	-3.05176			-52.4902	0			-54.6265	-3.05176
	-53.7109	3.05176			-52.7954	-3.05176			-54.9316	-3.05176
	-53.7109	0			-52.4902	3.05176			-54.3213	6.10352
	-54.0161	-3.05176			-52.7954	-3.05176			-54.6265	-3.05176
	-54.3213	-3.05176			-52.4902	3.05176			-54.6265	0
	-54.0161	3.05176			-52.4902	0			-54.6265	0
	-54.3213	-3.05176			-52.4902	0			-55.2368	-6.10352
	-54.3213	0			-52.4902	0			-54.9316	3.05176
	-54.3213	0			-52.4902	0			-54.9316	0
	-54.0161	3.05176			-52.4902	0			-54.9316	0
	-54.3213	-3.05176			-52.4902	0			-55.2368	-3.05176
	-54.6265	-3.05176			-52.1851	3.05176			-54.9316	3.05176
	-54.0161	6.10352			-52.1851	0			-54.9316	0
	-54.3213	-3.05176			-52.4902	-3.05176			-55.2368	-3.05176
	-54.0161	3.05176			-52.4902	0			-54.9316	3.05176
	-54.3213	-3.05176			-52.4902	0			-55.2368	-3.05176
	-54.0161	3.05176			-52.4902	0			-54.9316	3.05176
	-54.3213	-3.05176			-52.4902	0			-54.9316	0
	-54.0161	3.05176			-52.4902	0			-55.2368	-3.05176
	-54.6265	-6.10352			-52.1851	3.05176			-55.542	-3.05176
	-54.3213	3.05176			-52.1851	0			-55.2368	3.05176
	-54.3213	0			-52.1851	0			-55.542	-3.05176
	-54.3213	0			-52.1851	0			-55.2368	3.05176
	-54.3213	0			-52.1851	0			-55.2368	0
	-54.6265	-3.05176			-52.4902	-3.05176			-55.542	-3.05176
	-54.6265	0			-52.1851	3.05176			-55.542	0
	-54.6265	0			-52.1851	0			-55.542	0
	-54.6265	0			-52.4902	-3.05176			-55.542	0
	-54.6265	0			-52.1851	3.05176			-55.542	0
	-54.9316	-3.05176			-52.1851	0			-55.2368	3.05176
	-54.6265	3.05176			-52.1851	0			-55.542	-3.05176
	-54.3213	3.05176			-52.1851	0			-55.8472	-3.05176
	-54.3213	0			-52.1851	0			-55.542	3.05176
	-54.9316	-6.10352			-52.1851	0			-55.8472	-3.05176
	-54.3213	6.10352			-51.8799	3.05176			-55.542	3.05176
	-54.6265	-3.05176			-51.8799	0			-55.542	0
	-54.6265	0			-52.1851	-3.05176			-55.8472	-3.05176
	-54.6265	0			-51.8799	3.05176			-55.8472	0
	-54.6265	0			-52.1851	-3.05176			-55.542	3.05176
	-54.9316	-3.05176			-52.1851	0			-55.542	0
	-54.9316	0			-51.8799	3.05176			-55.542	0
	-54.6265	3.05176			-51.8799	0			-55.542	0
	-54.6265	0			-51.5747	3.05176			-55.8472	-3.05176
	-54.6265	0			-52.1851	-6.10352			-55.542	3.05176
	-54.3213	3.05176			-51.8799	3.05176			-55.542	0
	-54.9316	-6.10352			-51.8799	0			-55.8472	-3.05176
	-54.6265	3.05176			-51.5747	3.05176			-55.542	3.05176
	-54.9316	-3.05176			-51.5747	0			-55.542	0
	-54.9316	0			-51.5747	0			-55.542	0
	-54.6265	3.05176			-51.5747	0			-55.8472	-3.05176
	-54.6265	0			-51.8799	-3.05176			-55.8472	0
	-54.9316	-3.05176			-51.8799	0			-55.8472	0
	-54.9316	0			-51.5747	3.05176			-55.8472	0
	-54.9316	0			-51.5747	0			-56.1523	-3.05176
	-54.6265	3.05176			-51.5747	0			-55.8472	3.05176
	-55.2368	-6.10352			-51.5747	0			-55.542	3.05176
	-55.2368	0			-51.8799	-3.05176			-55.8472	-3.05176
	-54.9316	3.05176			-51.5747	3.05176			-55.542	3.05176
	-54.9316	0			-51.5747	0			-55.8472	-3.05176
	-54.9316	0			-51.5747	0			-55.8472	0
	-54.9316	0			-51.8799	-3.05176			-56.1523	-3.05176
	-54.9316	0			-51.5747	3.05176			-55.8472	3.05176
	-54.9316	0			-51.2695	3.05176			-55.542	3.05176
	-55.2368	-3.05176			-51.5747	-3.05176			-56.1523	-6.10352
	-55.2368	0			-51.5747	0			-55.8472	3.05176
	-54.6265	6.10352			-51.5747	0			-55.8472	0
	-54.9316	-3.05176			-51.5747	0			-56.1523	-3.05176
	-54.9316	0			-51.5747	0			-55.8472	3.05176
	-54.9316	0			-51.8799	-3.05176			-56.4575	-6.10352
	-54.9316	0			-51.5747	3.05176			-55.8472	6.10352
	-55.2368	-3.05176			-51.5747	0			-56.1523	-3.05176
	-54.9316	3.05176			-51.5747	0			-55.8472	3.05176
	-55.2368	-3.05176			-51.5747	0			-55.8472	0
	-55.2368	0			-51.5747	0			-56.1523	-3.05176
	-55.2368	0			-51.8799	-3.05176			-55.8472	3.05176
	-55.2368	0			-51.5747	3.05176			-56.1523	-3.05176
	-55.2368	0			-51.5747	0			-56.1523	0
	-55.2368	0			-51.8799	-3.05176			-56.1523	0
	-55.2368	0			-51.5747	3.05176			-56.1523	0
	-55.2368	0			-51.2695	3.05176			-56.1523	0
	-55.2368	0			-51.8799	-6.10352			-56.1523	0
	-55.2368	0			-51.8799	0			-56.4575	-3.05176
	-55.542	-3.05176			-51.5747	3.05176			-56.4575	0
	-55.2368	3.05176			-51.5747	0			-56.1523	3.05176
	-55.2368	0			-51.5747	0			-56.1523	0
	-55.2368	0			-51.2695	3.05176			-56.4575	-3.05176
	-55.542	-3.05176			-51.5747	-3.05176			-56.1523	3.05176
	-55.2368	3.05176			-51.5747	0			-56.1523	0
	-55.8472	-6.10352			-51.8799	-3.05176			-56.4575	-3.05176
	-55.542	3.05176			-51.5747	3.05176			-56.4575	0
	-55.2368	3.05176			-51.5747	0			-56.1523	3.05176
	-55.2368	0			-51.5747	0			-56.4575	-3.05176
	-55.542	-3.05176			-51.5747	0			-56.1523	3.05176
	-55.2368	3.05176			-51.5747	0			-56.4575	-3.05176
	-55.2368	0			-51.2695	3.05176			-56.4575	0
	-55.542	-3.05176			-51.2695	0			-56.1523	3.05176
	-55.542	0			-50.9644	3.05176			-56.1523	0
	-55.2368	3.05176			-51.5747	-6.10352			-56.1523	0
	-55.542	-3.05176			-51.5747	0			-56.4575	-3.05176
	-55.542	0			-51.2695	3.05176			-56.1523	3.05176
	-55.2368	3.05176			-51.2695	0			-56.4575	-3.05176
	-55.542	-3.05176			-51.2695	0			-56.1523	3.05176
	-55.542	0			-51.5747	-3.05176			-56.4575	-3.05176
	-55.2368	3.05176			-51.2695	3.05176			-56.7627	-3.05176
	-55.542	-3.05176			-51.2695	0			-56.4575	3.05176
	-55.2368	3.05176			-51.2695	0			-56.4575	0
	-55.2368	0			-50.9644	3.05176			-56.4575	0
	-55.542	-3.05176			-51.2695	-3.05176			-56.7627	-3.05176
	-55.2368	3.05176			-51.5747	-3.05176			-56.1523	6.10352
	-55.8472	-6.10352			-51.2695	3.05176			-56.4575	-3.05176
	-55.2368	6.10352			-51.5747	-3.05176			-56.7627	-3.05176
	-55.542	-3.05176			-50.9644	6.10352			-56.1523	6.10352
	-55.542	0			-50.9644	0			-56.4575	-3.05176
	-55.542	0			-51.2695	-3.05176			-56.1523	3.05176
	-55.542	0			-51.2695	0			-56.7627	-6.10352
	-55.542	0			-50.9644	3.05176			-56.4575	3.05176
	-55.542	0			-51.2695	-3.05176			-56.4575	0
	-55.542	0			-51.2695	0			-56.7627	-3.05176
	-55.8472	-3.05176			-51.2695	0			-56.4575	3.05176
	-55.2368	6.10352			-50.9644	3.05176			-56.1523	3.05176
	-55.542	-3.05176			-50.9644	0			-56.4575	-3.05176
	-55.2368	3.05176			-50.9644	0			-56.4575	0
	-55.542	-3.05176			-51.2695	-3.05176			-56.7627	-3.05176
	-55.8472	-3.05176			-51.2695	0			-56.7627	0
	-55.542	3.05176			-51.5747	-3.05176			-56.4575	3.05176
	-55.8472	-3.05176			-51.2695	3.05176			-56.4575	0
	-55.8472	0			-51.2695	0			-56.4575	0
	-55.542	3.05176			-51.2695	0			-56.7627	-3.05176
	-55.542	0			-51.2695	0			-56.4575	3.05176
	-55.8472	-3.05176			-51.5747	-3.05176			-56.4575	0
	-55.8472	0			-50.9644	6.10352			-56.4575	0
	-55.542	3.05176			-50.9644	0			-56.4575	0
	-55.8472	-3.05176			-50.9644	0			-56.4575	0
	-55.8472	0			-51.2695	-3.05176			-56.4575	0
	-55.8472	0			-51.2695	0			-56.7627	-3.05176
	-55.8472	0			-50.9644	3.05176			-56.4575	3.05176
	-55.8472	0			-51.2695	-3.05176			-56.7627	-3.05176
	-55.542	3.05176			-51.2695	0			-56.4575	3.05176
	-55.8472	-3.05176			-51.2695	0			-56.1523	3.05176
	-55.8472	0			-50.9644	3.05176			-56.4575	-3.05176
	-55.8472	0			-51.2695	-3.05176			-56.4575	0
	-55.8472	0			-50.9644	3.05176			-56.4575	0
	-55.8472	0			-50.9644	0			-56.7627	-3.05176
	-55.8472	0			-50.9644	0			-56.4575	3.05176
	-55.8472	0			-50.9644	0			-56.7627	-3.05176
	-55.8472	0			-50.9644	0			-56.7627	0
	-55.8472	0			-50.9644	0			-56.4575	3.05176
	-55.542	3.05176			-50.9644	0			-56.4575	0
	-55.542	0			-50.9644	0			-56.7627	-3.05176
	-55.542	0			-50.6592	3.05176			-56.7627	0
	-56.1523	-6.10352			-50.6592	0			-56.7627	0
	-55.8472	3.05176			-50.6592	0			-56.7627	0
	-55.8472	0			-50.6592	0			-57.0679	-3.05176
	-55.8472	0			-50.9644	-3.05176			-56.7627	3.05176
	-55.8472	0			-50.6592	3.05176			-56.7627	0
	-56.1523	-3.05176			-50.9644	-3.05176			-56.7627	0
	-56.1523	0			-51.2695	-3.05176			-56.7627	0
	-56.1523	0			-50.9644	3.05176			-56.7627	0
	-56.1523	0			-50.6592	3.05176			-56.4575	3.05176
	-56.1523	0			-50.6592	0			-56.7627	-3.05176
	-55.8472	3.05176			-50.6592	0			-57.0679	-3.05176
	-55.8472	0			-50.6592	0			-56.7627	3.05176
	-55.8472	0			-50.354	3.05176			-56.7627	0
	-55.8472	0			-50.6592	-3.05176			-56.7627	0
	-55.8472	0			-50.6592	0			-56.7627	0
	-55.8472	0			-50.6592	0			-57.0679	-3.05176
	-56.1523	-3.05176			-50.6592	0			-56.7627	3.05176
	-55.8472	3.05176			-50.6592	0			-56.7627	0
	-56.1523	-3.05176			-50.354	3.05176			-56.7627	0
	-55.8472	3.05176			-50.6592	-3.05176			-56.7627	0
	-55.8472	0			-50.354	3.05176			-56.7627	0
	-55.8472	0			-50.354	0			-57.0679	-3.05176
	-55.8472	0			-50.354	0			-56.7627	3.05176
	-55.8472	0			-50.354	0			-57.0679	-3.05176
	-55.542	3.05176			-50.6592	-3.05176			-56.7627	3.05176
	-56.1523	-6.10352			-50.354	3.05176			-57.0679	-3.05176
	-55.8472	3.05176			-50.6592	-3.05176			-56.7627	3.05176
	-56.1523	-3.05176			-50.354	3.05176			-57.0679	-3.05176
	-55.8472	3.05176			-50.6592	-3.05176			-56.7627	3.05176
	-56.1523	-3.05176			-50.354	3.05176			-56.7627	0
	-56.1523	0			-50.354	0			-57.0679	-3.05176
	-56.1523	0			-50.354	0			-57.0679	0
	-56.1523	0			-50.354	0			-56.7627	3.05176
	-55.8472	3.05176			-50.354	0			-56.7627	0
	-55.8472	0			-50.0488	3.05176			-56.7627	0
	-56.1523	-3.05176			-50.0488	0			-57.0679	-3.05176
	-56.1523	0			-50.354	-3.05176			-56.7627	3.05176
	-56.1523	0			-50.0488	3.05176			-56.7627	0
	-56.1523	0			-50.354	-3.05176			-56.7627	0
	-55.8472	3.05176			-50.354	0			-57.0679	-3.05176
	-56.1523	-3.05176			-50.354	0			-56.7627	3.05176
	-56.1523	0			-50.354	0			-57.0679	-3.05176
	-55.8472	3.05176			-50.0488	3.05176			-56.7627	3.05176
	-56.1523	-3.05176			-50.354	-3.05176			-57.0679	-3.05176
	-56.1523	0			-50.354	0			-57.0679	0
	-56.4575	-3.05176			-50.354	0			-57.0679	0
	-56.1523	3.05176			-50.354	0			-56.7627	3.05176
	-56.1523	0			-50.354	0			-56.4575	3.05176
	-55.8472	3.05176			-50.354	0			-56.4575	0
	-56.4575	-6.10352			-50.354	0			-56.7627	-3.05176
	-55.8472	6.10352			-50.354	0			-56.7627	0
	-55.8472	0			-50.0488	3.05176			-56.7627	0
	-56.1523	-3.05176			-50.354	-3.05176			-57.0679	-3.05176
	-55.8472	3.05176			-50.354	0			-56.7627	3.05176
	-55.8472	0			-50.354	0			-56.7627	0
	-55.8472	0			-50.6592	-3.05176			-57.0679	-3.05176
	-56.1523	-3.05176			-50.354	3.05176			-57.0679	0
	-55.8472	3.05176			-50.354	0			-57.0679	0
	-55.8472	0			-50.354	0			-57.0679	0
	-55.8472	0			-50.354	0			-56.7627	3.05176
	-56.1523	-3.05176			-50.354	0			-56.7627	0
	-56.1523	0			-50.354	0			-57.0679	-3.05176
	-56.1523	0			-50.0488	3.05176			-56.7627	3.05176
	-55.8472	3.05176			-50.354	-3.05176			-57.0679	-3.05176
	-55.8472	0			-50.0488	3.05176			-56.7627	3.05176
	-55.8472	0			-50.0488	0			-57.0679	-3.05176
	-55.8472	0			-50.354	-3.05176			-56.7627	3.05176
	-56.1523	-3.05176			-50.0488	3.05176			-57.0679	-3.05176
	-56.1523	0			-49.7437	3.05176			-57.0679	0
	-55.8472	3.05176			-50.354	-6.10352			-56.7627	3.05176
	-56.1523	-3.05176			-50.0488	3.05176			-57.0679	-3.05176
	-56.1523	0			-50.0488	0			-56.7627	3.05176
	-56.1523	0			-50.354	-3.05176			-57.0679	-3.05176
	-55.8472	3.05176			-50.0488	3.05176			-57.0679	0
	-55.8472	0			-50.354	-3.05176			-57.0679	0
	-56.1523	-3.05176			-50.0488	3.05176			-57.0679	0
	-55.8472	3.05176			-50.0488	0			-56.7627	3.05176
	-56.1523	-3.05176			-50.0488	0			-57.0679	-3.05176
	-56.1523	0			-50.0488	0			-56.7627	3.05176
	-56.1523	0			-50.0488	0			-57.373	-6.10352
	-56.1523	0			-50.0488	0			-56.7627	6.10352
	-56.1523	0			-50.0488	0			-56.7627	0
	-55.8472	3.05176			-50.354	-3.05176			-56.7627	0
	-56.1523	-3.05176			-49.7437	6.10352			-56.7627	0
	-56.4575	-3.05176			-50.0488	-3.05176			-56.7627	0
	-56.1523	3.05176			-50.354	-3.05176			-56.7627	0
	-56.1523	0			-50.0488	3.05176			-56.7627	0
	-56.1523	0			-50.0488	0			-57.0679	-3.05176
	-56.1523	0			-50.354	-3.05176			-57.0679	0
	-56.1523	0			-50.0488	3.05176			-56.7627	3.05176
	-56.1523	0			-50.354	-3.05176			-57.0679	-3.05176
	-56.1523	0			-50.0488	3.05176			-56.7627	3.05176
	-56.1523	0			-50.354	-3.05176			-56.7627	0
	-55.8472	3.05176			-50.0488	3.05176			-56.7627	0
	-56.1523	-3.05176			-50.0488	0			-57.0679	-3.05176
	-56.1523	0			-50.0488	0			-57.0679	0
	-55.8472	3.05176			-50.0488	0			-57.373	-3.05176
	-55.8472	0			-50.0488	0			-56.7627	6.10352
	-56.4575	-6.10352			-49.7437	3.05176			-57.0679	-3.05176
	-56.1523	3.05176			-50.354	-6.10352			-56.7627	3.05176
	-56.1523	0			-50.354	0			-56.7627	0
	-56.1523	0			-49.7437	6.10352			-57.0679	-3.05176
	-55.8472	3.05176			-50.0488	-3.05176			-56.7627	3.05176
	-56.1523	-3.05176			-50.354	-3.05176			-56.7627	0
	-55.8472	3.05176			-50.354	0			-57.0679	-3.05176
	-55.8472	0			-50.354	0			-57.0679	0
	-55.8472	0			-50.354	0			-57.0679	0
	-56.1523	-3.05176			-50.354	0			-57.0679	0
	-56.1523	0			-50.0488	3.05176			-56.4575	6.10352
	-56.4575	-3.05176			-49.7437	3.05176			-56.4575	0
	-56.4575	0			-50.0488	-3.05176			-57.0679	-6.10352
	-56.1523	3.05176			-50.0488	0			-56.7627	3.05176
	-56.1523	0			-50.0488	0			-56.7627	0
	-55.8472	3.05176			-50.354	-3.05176			-56.7627	0
	-56.1523	-3.05176			-50.0488	3.05176			-56.7627	0
	-55.8472	3.05176			-50.0488	0			-57.0679	-3.05176
	-55.8472	0			-50.0488	0			-56.7627	3.05176
	-56.1523	-3.05176			-50.0488	0			-56.7627	0
	-56.1523	0			-49.7437	3.05176			-56.4575	3.05176
	-56.1523	0			-50.0488	-3.05176			-56.7627	-3.05176
	-56.1523	0			-50.0488	0			-57.0679	-3.05176
	-56.1523	0			-49.7437	3.05176			-56.7627	3.05176
	-56.1523	0			-49.7437	0			-56.7627	0
	-56.1523	0			-50.0488	-3.05176			-57.0679	-3.05176
	-56.1523	0			-50.0488	0			-57.0679	0
	-55.8472	3.05176			-50.0488	0			-57.0679	0
	-56.1523	-3.05176			-49.7437	3.05176			-56.7627	3.05176
	-55.8472	3.05176			-49.7437	0			-57.0679	-3.05176
	-56.1523	-3.05176			-49.7437	0			-57.0679	0
	-55.542	6.10352			-49.7437	0			-56.7627	3.05176
	-56.1523	-6.10352			-50.354	-6.10352			-57.0679	-3.05176
	-55.542	6.10352			-50.0488	3.05176			-57.0679	0
	-55.8472	-3.05176			-50.0488	0			-57.0679	0
	-55.8472	0			-50.0488	0			-57.0679	0
	-55.8472	0			-50.0488	0			-57.0679	0
	-56.1523	-3.05176			-49.7437	3.05176			-57.0679	0
	-55.8472	3.05176			-50.354	-6.10352			-57.0679	0
	-56.1523	-3.05176			-50.0488	3.05176			-57.0679	0
	-56.1523	0			-49.7437	3.05176			-56.7627	3.05176
	-56.1523	0			-50.354	-6.10352			-57.0679	-3.05176
	-55.8472	3.05176			-49.7437	6.10352			-57.0679	0
	-56.1523	-3.05176			-49.7437	0			-56.7627	3.05176
	-56.1523	0			-50.0488	-3.05176			-57.0679	-3.05176
	-56.1523	0			-50.0488	0			-57.0679	0
	-55.8472	3.05176			-49.7437	3.05176			-56.7627	3.05176
[truncated: 2,001 more rows]

## Sheet: Figure 6
	Figure 6A		Numbe of AP's
		Vehicle																				Vehicle + Butyrate																				Paclitaxel
	1x Rhebase	1	1	1	1	1	1	1	1	1	1											1	1	1	1	1	1	1	1	1	1	1	1									1	1	1	1	1	1	1	1
	2x Rhebase	1	1	1	2	1	1	1	2	2	1											2	3	2	2	2	1	1	2	2	1	2	2									4	3	2	1	2	2	4	5
	3x Rhebase	1	1	1	3	3	2	2	5	2	2											3	3	3	3	2	1	1	3	3	2	3	1									5	4	3	2	3	3	5	5
	Figure 6B		Change in dV/dT (%)
	Treatment	No Butyrate													Butyrate
	Vehicle	9.68343	11.068	12.2973	8.22641	8.13008	6.59302	8.02632							16.9231	7.35484	6.16114	6.5994	6.98467	5.34884
	Paclitaxel	18.3511	17.1821	19.3182	31.0828	49.6654	14.0893	32.3497	15.5102	17.8712					4.45205	6.13553	2.49332	14.6099	18.2176	3.40459	12.1377
	Figure 6C		AP amplitude (mV)
	Treatment	No Butyrate													Butyrate
	Vehicle	59.8	58.8	53.1	46.3	57.1	52.1	59.8	54.4	55.77					50.6592	39.978	41.8091	46.9971	54.6265	41.5039	66.5283	58.8989	46.6919	43.335	55.8472
	Paclitaxel	65.6	77.5	77.5	74.5	63.7	70.4	63.7	67.1	56.6					63.1714	61.9507	60.4248	46.0815	30.2124	44.2505	54.3213	59.2041	42.7246	54.9316	58.8989
	Figure 6D		Threshold potential (mV)
	Treatment	No Butyrate															Butyrate
	Vehicle	-6.4	-4	-12.2	-9.5	-12.5	-20.2	-18.6	-10.9	-11.9	-12.1						-9.8	-18.9	-11.9	-6.9	-15.1	-4.9	-8.3	-12.2	-15.9	-17.2	-8.2	-10.6
	Paclitaxel	-15.3	-17.6	-16.2	-12.4	-17.4	-15.6	-16	-12.8	-18.9	-5.7	-15	-17	-12.8			-20.4	-17.7	-12.2	-22.9	-7.3	-18.4	-16.5	-18.7	-20.7	-17.7	-11.5	-14.9
	Figure 6D		Rheobase (pA)
	Treatment	No Butyrate															Butyrate
	Vehicle	400	255	440	135	165	150	60	135	150	60						90	45	45	90	120	240	210	120	135	75	120	120
	Paclitaxel	150	140	180	100	160	100	120	180	60	180	60	120	160			210	210	105	180	120	75	120	165	60	75	60	180
[truncated: 18 more columns]

## Sheet: Figure 7
Figure 7A		Numbe of AP's
		Morphine																				Saline																				Morphine + NaB
	1x Rheobase	1	2	1	1	1	2	2	1	1	1											1	1	1	1	1	1	1	1	1	1	1	1	1	1	1						1	1	1	1	1	1	1	1
	2x Rheobase	3	6	2	1	2	5	3	5	4	4											4	4	1	2	1	1	1	3	2	3	2	1	1	1	2						4	1	1	1	3	3	1	1
	3x Rheobase	6	8	4	1	5	7	4	9	7	5											6	5	1	3	1	2	1	6	1	3	1	1	2	2	2						6	1	1	1	6	4	2	1
Figure 7B		Morphine	Morphine + NaB	Saline				Figure 7C		Morphine	Morphine + NaB	Saline				Figure 7D		Saline	Morphine	Morphine + NaB
Threshold Potential (mV)		-25.3	-15.8	-12.2				Rheobase (pA)		20	90	70				Change in dV/dT (%)		9.09091	2.91262	1.22807
		-10.68	-17.08	-13.12						60	180	70						11.1111	2.06186	1.93237
		-21.3	-10.68	-10.68						70	70	70						1.5873	14.2857	0.17422
		-17.08	-4.5	-11.9						30	60	130						11.1111	15.0877	0.184162
		-15.25	-2.1	-17.7						60	110	160						8.57143	19.8999	14.1691
		-15.56	-14.03	-10.98						30	70	200						3.47349	28.7574	7.397
		-11.2	-15.25	-4.27						50	110	180						0	32.2222	6.2963
		-15.86	-10.68	-3.3						20	160	70						4.94118	18.8965	8.08081
		-21.36	-17.1	-18						100	130	200								6.31868
		-16.7	-10.98	-13.4						100	140	160
		-17	-16.78	-14.6						40	110	230
			-8.83	-3.3								140
			-13.12	-8.5								250
				-8.2								210
				-11.29
				-15.56
Figure 7E	trace	dV/dT			Trace	dV/dT
Morphine	-62.2559	-3.05176		Morphine + Butyrate	-44.8608	0
	-62.2559	0			-45.166	-3.05176
	-61.9507	3.05176			-44.8608	3.05176
	-61.9507	0			-44.8608	0
	-62.2559	-3.05176			-44.8608	0
	-61.9507	3.05176			-44.8608	0
	-61.9507	0			-44.2505	6.10352
	-61.9507	0			-44.8608	-6.10352
	-61.9507	0			-45.166	-3.05176
	-61.6455	3.05176			-44.5557	6.10352
	-61.9507	-3.05176			-45.166	-6.10352
	-61.9507	0			-44.8608	3.05176
	-61.9507	0			-44.8608	0
	-62.2559	-3.05176			-44.5557	3.05176
	-62.2559	0			-44.8608	-3.05176
	-61.9507	3.05176			-44.8608	0
	-61.9507	0			-44.8608	0
	-61.6455	3.05176			-45.166	-3.05176
	-61.6455	0			-44.8608	3.05176
	-61.6455	0			-44.8608	0
	-61.6455	0			-44.5557	3.05176
	-61.6455	0			-44.5557	0
	-61.9507	-3.05176			-44.8608	-3.05176
	-61.9507	0			-44.8608	0
	-61.6455	3.05176			-44.8608	0
	-61.9507	-3.05176			-44.8608	0
	-61.9507	0			-45.166	-3.05176
	-61.3403	6.10352			-44.5557	6.10352
	-61.6455	-3.05176			-44.8608	-3.05176
	-61.9507	-3.05176			-44.5557	3.05176
	-62.2559	-3.05176			-44.8608	-3.05176
	-62.2559	0			-44.5557	3.05176
	-61.6455	6.10352			-44.5557	0
	-61.9507	-3.05176			-44.5557	0
	-61.3403	6.10352			-43.9453	6.10352
	-61.3403	0			-43.335	6.10352
	-61.6455	-3.05176			-43.0298	3.05176
	-61.6455	0			-42.7246	3.05176
	-61.9507	-3.05176			-42.4194	3.05176
	-61.9507	0			-42.1143	3.05176
	-61.9507	0			-42.1143	0
	-61.6455	3.05176			-42.1143	0
	-60.73	9.15527			-41.8091	3.05176
	-60.1196	6.10352			-41.1987	6.10352
	-58.8989	12.207			-41.5039	-3.05176
	-57.0679	18.3105			-40.8936	6.10352
	-55.542	15.2588			-40.5884	3.05176
	-54.6265	9.15527			-40.5884	0
	-53.1006	15.2588			-40.5884	0
	-51.8799	12.207			-40.5884	0
	-50.9644	9.15527			-40.8936	-3.05176
	-50.0488	9.15527			-40.5884	3.05176
	-49.1333	9.15527			-40.2832	3.05176
	-47.9126	12.207			-40.2832	0
	-46.9971	9.15527			-40.2832	0
	-46.6919	3.05176			-39.978	3.05176
	-46.3867	3.05176			-39.6729	3.05176
	-45.166	12.207			-39.978	-3.05176
	-44.8608	3.05176			-39.6729	3.05176
	-43.6401	12.207			-39.6729	0
	-43.335	3.05176			-39.3677	3.05176
	-42.7246	6.10352			-39.3677	0
	-42.4194	3.05176			-39.0625	3.05176
	-41.8091	6.10352			-39.6729	-6.10352
	-41.5039	3.05176			-39.0625	6.10352
	-40.2832	12.207			-38.7573	3.05176
	-40.5884	-3.05176			-39.0625	-3.05176
	-39.6729	9.15527			-39.0625	0
	-39.6729	0			-39.0625	0
	-38.4521	12.207			-38.4521	6.10352
	-38.4521	0			-38.7573	-3.05176
	-37.8418	6.10352			-38.4521	3.05176
	-37.5366	3.05176			-38.4521	0
	-37.5366	0			-38.4521	0
	-36.9263	6.10352			-38.147	3.05176
	-36.0107	9.15527			-38.147	0
	-35.7056	3.05176			-37.8418	3.05176
	-35.7056	0			-37.5366	3.05176
	-35.0952	6.10352			-37.8418	-3.05176
	-34.79	3.05176			-37.8418	0
	-33.8745	9.15527			-38.147	-3.05176
	-33.8745	0			-37.8418	3.05176
	-33.8745	0			-37.8418	0
	-32.959	9.15527			-37.8418	0
	-32.6538	3.05176			-37.5366	3.05176
	-31.7383	9.15527			-37.2314	3.05176
	-31.7383	0			-37.2314	0
	-31.1279	6.10352			-37.2314	0
	-31.1279	0			-37.5366	-3.05176
	-30.5176	6.10352			-37.5366	0
	-30.2124	3.05176			-37.2314	3.05176
	-29.6021	6.10352			-37.2314	0
	-28.6865	9.15527			-36.6211	6.10352
	-28.6865	0			-36.9263	-3.05176
	-28.3813	3.05176			-36.9263	0
	-27.771	6.10352			-36.9263	0
	-27.1606	6.10352			-37.2314	-3.05176
	-26.8555	3.05176			-36.9263	3.05176
	-26.5503	3.05176			-36.6211	3.05176
	-25.9399	6.10352			-36.9263	-3.05176
	-25.0244	9.15527			-36.3159	6.10352
	-24.4141	6.10352			-36.6211	-3.05176
	-23.8037	6.10352			-36.3159	3.05176
	-23.4985	3.05176			-36.0107	3.05176
	-23.1934	3.05176			-36.3159	-3.05176
	-21.9727	12.207			-36.0107	3.05176
	-21.3623	6.10352			-36.6211	-6.10352
	-20.752	6.10352			-36.3159	3.05176
	-19.5313	12.207			-36.0107	3.05176
	-18.6157	9.15527			-36.0107	0
	-17.7002	9.15527			-36.0107	0
	-16.4795	12.207			-36.0107	0
	-14.3433	21.3623			-36.0107	0
	-12.5122	18.3105			-36.0107	0
	-10.376	21.3623			-35.7056	3.05176
	-7.93457	24.4141			-35.4004	3.05176
	-4.27246	36.6211			-35.4004	0
	0	42.7246			-35.7056	-3.05176
	5.49316	54.9316			-35.4004	3.05176
	12.207	67.1387			-35.0952	3.05176
	20.4468	82.3975			-35.7056	-6.10352
	28.9917	85.4492			-35.7056	0
	36.0107	70.1904			-35.0952	6.10352
	43.0298	70.1904			-35.7056	-6.10352
	47.9126	48.8281			-35.0952	6.10352
	50.354	24.4141			-34.79	3.05176
	51.8799	15.2588			-34.79	0
	51.8799	0			-34.79	0
	50.9644	-9.15527			-35.4004	-6.10352
	50.354	-6.10352			-35.0952	3.05176
	48.523	-18.3105			-34.4849	6.10352
	46.9971	-15.2588			-34.79	-3.05176
	45.166	-18.3105			-34.4849	3.05176
	43.6401	-15.2588			-34.4849	0
	41.8091	-18.3105			-34.1797	3.05176
	40.5884	-12.207			-34.79	-6.10352
	38.4522	-21.3623			-34.4849	3.05176
	36.6211	-18.3105			-34.4849	0
	34.4849	-21.3623			-34.4849	0
	32.0435	-24.4141			-34.1797	3.05176
	29.9072	-21.3623			-34.1797	0
	27.4658	-24.4141			-33.8745	3.05176
	24.7192	-27.4658			-34.1797	-3.05176
	22.2778	-24.4141			-34.1797	0
	20.1416	-21.3623			-34.1797	0
	17.395	-27.4658			-34.1797	0
	14.3433	-30.5176			-34.1797	0
	11.5967	-27.4658			-33.8745	3.05176
	9.46045	-21.3623			-33.5693	3.05176
	6.71387	-27.4658			-34.1797	-6.10352
	4.27246	-24.4141			-33.5693	6.10352
	2.13623	-21.3623			-33.5693	0
	0	-21.3623			-33.5693	0
	-2.13623	-21.3623			-33.2642	3.05176
	-3.96729	-18.3105			-33.5693	-3.05176
	-6.40869	-24.4141			-33.2642	3.05176
	-7.93457	-15.2588			-33.5693	-3.05176
	-10.0708	-21.3623			-33.5693	0
	-12.207	-21.3623			-33.2642	3.05176
	-14.3433	-21.3623			-33.5693	-3.05176
	-15.564	-12.207			-33.2642	3.05176
	-18.0054	-24.4141			-33.2642	0
	-19.5313	-15.2588			-33.2642	0
	-21.6675	-21.3623			-32.959	3.05176
	-22.8882	-12.207			-32.959	0
	-24.7192	-18.3105			-32.959	0
	-26.2451	-15.2588			-33.2642	-3.05176
	-27.1606	-9.15527			-32.3486	9.15527
	-28.6865	-15.2588			-32.6538	-3.05176
	-29.9072	-12.207			-32.6538	0
	-30.5176	-6.10352			-32.959	-3.05176
	-31.7383	-12.207			-32.959	0
	-32.6538	-9.15527			-32.6538	3.05176
	-33.2642	-6.10352			-32.3486	3.05176
	-34.1797	-9.15527			-32.6538	-3.05176
	-34.79	-6.10352			-32.6538	0
	-35.4004	-6.10352			-32.3486	3.05176
	-36.0107	-6.10352			-32.6538	-3.05176
	-36.3159	-3.05176			-32.3486	3.05176
	-36.6211	-3.05176			-32.3486	0
	-36.9263	-3.05176			-32.3486	0
	-37.5366	-6.10352			-31.7383	6.10352
	-37.8418	-3.05176			-32.3486	-6.10352
	-37.8418	0			-32.0435	3.05176
	-38.147	-3.05176			-32.0435	0
	-38.4521	-3.05176			-32.0435	0
	-38.7573	-3.05176			-31.7383	3.05176
	-38.7573	0			-31.7383	0
	-38.7573	0			-31.4331	3.05176
	-39.0625	-3.05176			-31.7383	-3.05176
	-39.6729	-6.10352			-31.7383	0
	-39.978	-3.05176			-31.7383	0
	-40.2832	-3.05176			-31.7383	0
	-40.2832	0			-31.4331	3.05176
	-40.5884	-3.05176			-31.4331	0
	-40.5884	0			-31.7383	-3.05176
	-40.2832	3.05176			-31.4331	3.05176
	-40.8936	-6.10352			-31.1279	3.05176
	-41.1987	-3.05176			-31.4331	-3.05176
	-41.8091	-6.10352			-31.1279	3.05176
	-42.4194	-6.10352			-31.1279	0
	-42.1143	3.05176			-31.1279	0
	-42.4194	-3.05176			-30.8228	3.05176
	-42.4194	0			-30.8228	0
	-42.7246	-3.05176			-30.8228	0
	-42.7246	0			-30.8228	0
	-42.7246	0			-30.8228	0
	-43.0298	-3.05176			-30.8228	0
	-43.0298	0			-31.1279	-3.05176
	-43.335	-3.05176			-30.8228	3.05176
	-43.335	0			-30.5176	3.05176
	-43.0298	3.05176			-30.5176	0
	-43.335	-3.05176			-30.5176	0
	-43.6401	-3.05176			-30.5176	0
	-43.6401	0			-30.5176	0
	-43.9453	-3.05176			-30.2124	3.05176
	-43.9453	0			-30.2124	0
	-43.9453	0			-30.5176	-3.05176
	-44.2505	-3.05176			-30.5176	0
	-44.2505	0			-30.2124	3.05176
	-43.9453	3.05176			-30.2124	0
	-44.2505	-3.05176			-29.6021	6.10352
	-44.5557	-3.05176			-29.9072	-3.05176
	-44.2505	3.05176			-29.9072	0
	-44.2505	0			-30.2124	-3.05176
	-44.5557	-3.05176			-30.2124	0
	-44.5557	0			-29.6021	6.10352
	-44.5557	0			-29.2969	3.05176
	-44.5557	0			-29.9072	-6.10352
	-44.5557	0			-29.6021	3.05176
	-44.5557	0			-29.6021	0
	-44.5557	0			-29.6021	0
	-45.166	-6.10352			-29.2969	3.05176
	-44.8608	3.05176			-29.6021	-3.05176
	-45.166	-3.05176			-29.6021	0
	-45.166	0			-29.2969	3.05176
	-44.8608	3.05176			-29.2969	0
	-44.8608	0			-28.6865	6.10352
	-44.8608	0			-28.6865	0
	-44.8608	0			-28.9917	-3.05176
	-44.8608	0			-28.9917	0
	-44.8608	0			-29.2969	-3.05176
	-44.8608	0			-28.9917	3.05176
	-45.166	-3.05176			-28.6865	3.05176
	-44.8608	3.05176			-28.3813	3.05176
	-44.8608	0			-28.3813	0
	-44.8608	0			-28.3813	0
	-44.5557	3.05176			-28.3813	0
	-44.5557	0			-28.6865	-3.05176
	-44.8608	-3.05176			-28.3813	3.05176
	-44.8608	0			-28.0762	3.05176
	-45.166	-3.05176			-28.0762	0
	-44.8608	3.05176			-28.3813	-3.05176
	-44.5557	3.05176			-28.0762	3.05176
	-44.5557	0			-27.771	3.05176
	-44.5557	0			-28.0762	-3.05176
	-44.8608	-3.05176			-28.0762	0
	-44.8608	0			-27.771	3.05176
	-44.8608	0			-27.771	0
	-44.8608	0			-27.771	0
	-44.8608	0			-27.771	0
	-44.8608	0			-27.1606	6.10352
	-44.5557	3.05176			-27.771	-6.10352
	-44.5557	0			-27.771	0
	-44.5557	0			-27.771	0
	-44.5557	0			-27.4658	3.05176
	-44.8608	-3.05176			-27.4658	0
	-45.166	-3.05176			-27.4658	0
	-44.5557	6.10352			-27.4658	0
	-44.5557	0			-27.1606	3.05176
	-44.5557	0			-27.1606	0
	-44.5557	0			-27.1606	0
	-44.5557	0			-26.8555	3.05176
	-44.5557	0			-26.8555	0
	-44.2505	3.05176			-27.1606	-3.05176
	-44.2505	0			-27.1606	0
	-44.5557	-3.05176			-26.8555	3.05176
	-44.5557	0			-26.8555	0
	-43.9453	6.10352			-26.2451	6.10352
	-43.9453	0			-26.2451	0
	-44.2505	-3.05176			-26.5503	-3.05176
	-44.2505	0			-26.5503	0
	-44.2505	0			-26.5503	0
	-44.5557	-3.05176			-25.9399	6.10352
	-44.2505	3.05176			-26.2451	-3.05176
	-43.9453	3.05176			-25.9399	3.05176
	-43.9453	0			-25.9399	0
	-43.9453	0			-25.9399	0
	-43.9453	0			-25.6348	3.05176
	-43.9453	0			-25.9399	-3.05176
	-43.335	6.10352			-25.9399	0
	-43.335	0			-25.6348	3.05176
	-43.9453	-6.10352			-25.3296	3.05176
	-44.2505	-3.05176			-25.3296	0
	-43.9453	3.05176			-25.0244	3.05176
	-43.6401	3.05176			-25.0244	0
	-43.6401	0			-25.0244	0
	-43.6401	0			-24.7192	3.05176
	-43.335	3.05176			-25.0244	-3.05176
	-43.335	0			-24.7192	3.05176
	-43.335	0			-24.7192	0
	-43.0298	3.05176			-24.4141	3.05176
	-43.335	-3.05176			-24.1089	3.05176
	-43.335	0			-23.8037	3.05176
	-43.0298	3.05176			-24.1089	-3.05176
	-43.0298	0			-24.7192	-6.10352
	-42.7246	3.05176			-24.4141	3.05176
	-42.7246	0			-23.8037	6.10352
	-43.0298	-3.05176			-23.8037	0
	-42.7246	3.05176			-23.4985	3.05176
	-42.7246	0			-23.4985	0
	-42.4194	3.05176			-23.4985	0
	-42.7246	-3.05176			-23.4985	0
	-42.4194	3.05176			-23.1934	3.05176
	-42.1143	3.05176			-22.8882	3.05176
	-42.4194	-3.05176			-23.1934	-3.05176
	-42.4194	0			-22.583	6.10352
	-42.1143	3.05176			-22.2778	3.05176
	-41.8091	3.05176			-21.9727	3.05176
	-41.8091	0			-22.2778	-3.05176
	-41.8091	0			-21.9727	3.05176
	-41.8091	0			-22.2778	-3.05176
	-41.1987	6.10352			-21.9727	3.05176
	-41.5039	-3.05176			-21.3623	6.10352
	-41.5039	0			-21.0571	3.05176
	-41.5039	0			-20.752	3.05176
	-41.8091	-3.05176			-20.1416	6.10352
	-41.1987	6.10352			-20.752	-6.10352
	-41.1987	0			-20.4468	3.05176
	-41.1987	0			-20.4468	0
	-41.1987	0			-20.1416	3.05176
	-41.5039	-3.05176			-19.5313	6.10352
	-40.8936	6.10352			-18.9209	6.10352
	-40.8936	0			-18.9209	0
	-40.8936	0			-18.6157	3.05176
	-40.8936	0			-18.3105	3.05176
	-40.5884	3.05176			-18.0054	3.05176
	-40.5884	0			-17.7002	3.05176
	-40.5884	0			-17.395	3.05176
	-40.5884	0			-16.7847	6.10352
	-40.2832	3.05176			-15.564	12.207
	-40.2832	0			-15.564	0
	-40.2832	0			-14.9536	6.10352
	-39.6729	6.10352			-14.0381	9.15527
	-40.2832	-6.10352			-13.7329	3.05176
	-40.2832	0			-12.8174	9.15527
	-39.978	3.05176			-11.2915	15.2588
	-39.978	0			-10.6812	6.10352
	-39.6729	3.05176			-9.46045	12.207
	-39.978	-3.05176			-7.93457	15.2588
	-39.978	0			-6.71387	12.207
	-39.6729	3.05176			-4.88281	18.3105
	-39.6729	0			-2.44141	24.4141
	-39.6729	0			0.610352	30.5176
	-39.3677	3.05176			3.96728	33.5693
	-39.0625	3.05176			8.54492	45.7764
	-39.0625	0			14.0381	54.9316
	-39.0625	0			21.0571	70.1904
	-39.3677	-3.05176			28.6865	76.2939
	-39.3677	0			36.6211	79.3457
	-39.0625	3.05176			43.335	67.1387
	-39.0625	0			50.354	70.1904
	-39.0625	0			54.9316	45.7764
	-39.0625	0			57.373	24.4141
	-38.4521	6.10352			58.2886	9.15527
	-38.4521	0			57.373	-9.15527
	-38.7573	-3.05176			54.6265	-27.4658
	-38.4521	3.05176			51.8799	-27.4658
	-38.4521	0			47.9126	-39.6729
	-38.147	3.05176			44.2505	-36.6211
	-38.147	0			40.5884	-36.6211
	-38.147	0			37.5366	-30.5176
	-38.147	0			34.1797	-33.5693
	-38.147	0			30.8227	-33.5693
	-38.4521	-3.05176			28.0762	-27.4658
	-37.8418	6.10352			25.3296	-27.4658
	-37.8418	0			23.1934	-21.3623
	-37.5366	3.05176			20.752	-24.4141
	-37.5366	0			18.3105	-24.4141
	-37.2314	3.05176			15.8691	-24.4141
	-37.2314	0			13.1226	-27.4658
	-37.2314	0			10.0708	-30.5176
	-37.2314	0			7.93457	-21.3623
	-37.5366	-3.05176			4.88281	-30.5176
	-37.2314	3.05176			2.74658	-21.3623
	-37.2314	0			0	-27.4658
	-37.2314	0			-3.05176	-30.5176
	-36.6211	6.10352			-5.49316	-24.4141
	-36.6211	0			-7.93457	-24.4141
	-36.9263	-3.05176			-10.6812	-27.4658
	-36.9263	0			-12.8174	-21.3623
	-36.9263	0			-15.2588	-24.4141
	-36.9263	0			-18.3105	-30.5176
	-36.6211	3.05176			-20.4468	-21.3623
	-36.6211	0			-22.8882	-24.4141
	-36.3159	3.05176			-25.0244	-21.3623
	-36.3159	0			-27.4658	-24.4141
	-36.0107	3.05176			-29.6021	-21.3623
	-36.3159	-3.05176			-31.7383	-21.3623
	-36.3159	0			-33.2642	-15.2588
	-36.0107	3.05176			-34.79	-15.2588
	-36.0107	0			-35.7056	-9.15527
	-35.7056	3.05176			-37.2314	-15.2588
	-36.0107	-3.05176			-37.8418	-6.10352
	-35.7056	3.05176			-39.0625	-12.207
	-35.7056	0			-39.6729	-6.10352
	-35.7056	0			-39.978	-3.05176
	-35.4004	3.05176			-40.5884	-6.10352
	-35.7056	-3.05176			-40.8936	-3.05176
	-35.0952	6.10352			-41.5039	-6.10352
	-35.0952	0			-41.8091	-3.05176
	-35.4004	-3.05176			-42.1143	-3.05176
	-35.0952	3.05176			-42.1143	0
	-34.79	3.05176			-42.7246	-6.10352
	-34.79	0			-42.7246	0
	-34.79	0			-43.0298	-3.05176
	-35.0952	-3.05176			-43.6401	-6.10352
	-34.79	3.05176			-43.9453	-3.05176
	-34.4849	3.05176			-43.9453	0
	-34.4849	0			-43.9453	0
	-34.1797	3.05176			-43.9453	0
	-34.1797	0			-44.2505	-3.05176
	-34.4849	-3.05176			-44.2505	0
	-34.79	-3.05176			-45.166	-9.15527
	-34.1797	6.10352			-45.7764	-6.10352
	-34.1797	0			-45.4712	3.05176
	-34.4849	-3.05176			-45.4712	0
	-33.8745	6.10352			-45.4712	0
	-33.5693	3.05176			-45.7764	-3.05176
	-33.5693	0			-45.7764	0
	-33.5693	0			-46.6919	-9.15527
	-34.1797	-6.10352			-46.3867	3.05176
	-33.5693	6.10352			-46.9971	-6.10352
	-33.5693	0			-46.9971	0
	-33.5693	0			-46.9971	0
	-33.5693	0			-47.3022	-3.05176
	-33.5693	0			-47.3022	0
	-33.2642	3.05176			-47.9126	-6.10352
	-33.2642	0			-47.6074	3.05176
	-33.2642	0			-47.9126	-3.05176
	-33.2642	0			-48.2178	-3.05176
	-33.5693	-3.05176			-48.2178	0
	-33.2642	3.05176			-49.1333	-9.15527
	-32.959	3.05176			-48.2178	9.15527
	-32.959	0			-49.1333	-9.15527
	-32.3486	6.10352			-49.1333	0
	-33.2642	-9.15527			-49.4385	-3.05176
	-32.6538	6.10352			-49.4385	0
	-32.3486	3.05176			-49.7437	-3.05176
	-32.959	-6.10352			-50.0488	-3.05176
	-32.3486	6.10352			-49.4385	6.10352
	-32.3486	0			-50.0488	-6.10352
	-32.0435	3.05176			-50.0488	0
	-31.7383	3.05176			-50.0488	0
	-31.7383	0			-50.6592	-6.10352
	-32.0435	-3.05176			-50.354	3.05176
	-32.0435	0			-50.6592	-3.05176
	-31.7383	3.05176			-50.6592	0
	-31.4331	3.05176			-50.9644	-3.05176
	-31.1279	3.05176			-50.9644	0
	-31.7383	-6.10352			-50.9644	0
	-31.7383	0			-50.9644	0
	-31.1279	6.10352			-51.2695	-3.05176
	-31.1279	0			-51.2695	0
	-31.1279	0			-51.5747	-3.05176
	-30.8228	3.05176			-51.5747	0
	-31.1279	-3.05176			-51.2695	3.05176
	-31.1279	0			-51.5747	-3.05176
	-30.8228	3.05176			-51.5747	0
	-30.5176	3.05176			-51.5747	0
	-30.5176	0			-51.8799	-3.05176
	-30.5176	0			-51.8799	0
	-30.2124	3.05176			-52.1851	-3.05176
	-30.5176	-3.05176			-51.8799	3.05176
	-30.8228	-3.05176			-51.8799	0
	-30.5176	3.05176			-51.8799	0
	-30.2124	3.05176			-51.8799	0
	-30.2124	0			-52.1851	-3.05176
	-30.2124	0			-52.1851	0
	-30.5176	-3.05176			-52.1851	0
	-30.2124	3.05176			-52.4902	-3.05176
	-29.9072	3.05176			-52.4902	0
	-30.2124	-3.05176			-52.4902	0
	-29.9072	3.05176			-52.1851	3.05176
	-29.9072	0			-52.4902	-3.05176
	-30.2124	-3.05176			-52.4902	0
	-29.9072	3.05176			-52.7954	-3.05176
	-29.9072	0			-53.1006	-3.05176
	-29.9072	0			-52.7954	3.05176
	-29.6021	3.05176			-52.4902	3.05176
	-29.6021	0			-52.7954	-3.05176
	-29.6021	0			-52.4902	3.05176
	-29.9072	-3.05176			-52.4902	0
	-29.6021	3.05176			-52.4902	0
	-29.6021	0			-52.7954	-3.05176
	-29.6021	0			-52.7954	0
	-29.2969	3.05176			-52.7954	0
	-29.2969	0			-52.4902	3.05176
	-29.2969	0			-52.4902	0
	-29.2969	0			-52.4902	0
	-28.9917	3.05176			-52.7954	-3.05176
	-28.9917	0			-53.4058	-6.10352
	-28.6865	3.05176			-53.1006	3.05176
	-29.2969	-6.10352			-53.1006	0
	-28.9917	3.05176			-52.7954	3.05176
	-28.6865	3.05176			-52.7954	0
	-28.9917	-3.05176			-52.4902	3.05176
	-28.6865	3.05176			-52.7954	-3.05176
	-28.6865	0			-52.7954	0
	-28.6865	0			-53.1006	-3.05176
	-28.3813	3.05176			-53.4058	-3.05176
	-28.6865	-3.05176			-53.4058	0
	-28.6865	0			-53.4058	0
	-28.3813	3.05176			-53.1006	3.05176
	-28.3813	0			-53.1006	0
	-28.0762	3.05176			-52.7954	3.05176
	-27.771	3.05176			-53.1006	-3.05176
	-28.0762	-3.05176			-53.1006	0
	-28.0762	0			-53.1006	0
	-27.771	3.05176			-52.7954	3.05176
	-27.771	0			-52.7954	0
	-27.771	0			-52.7954	0
	-27.771	0			-52.7954	0
	-27.4658	3.05176			-52.4902	3.05176
	-27.4658	0			-52.1851	3.05176
	-27.771	-3.05176			-52.7954	-6.10352
	-27.771	0			-53.1006	-3.05176
	-27.4658	3.05176			-53.1006	0
	-27.1606	3.05176			-52.4902	6.10352
	-27.1606	0			-52.7954	-3.05176
	-27.1606	0			-52.4902	3.05176
	-27.1606	0			-52.7954	-3.05176
	-26.8555	3.05176			-52.4902	3.05176
	-27.1606	-3.05176			-52.4902	0
	-27.1606	0			-52.4902	0
	-26.8555	3.05176			-52.7954	-3.05176
	-26.5503	3.05176			-52.4902	3.05176
	-26.8555	-3.05176			-52.1851	3.05176
	-26.2451	6.10352			-52.1851	0
	-25.9399	3.05176			-52.4902	-3.05176
	-26.5503	-6.10352			-52.1851	3.05176
	-26.5503	0			-52.1851	0
	-26.2451	3.05176			-52.4902	-3.05176
	-25.9399	3.05176			-52.4902	0
	-26.2451	-3.05176			-52.1851	3.05176
	-25.9399	3.05176			-51.8799	3.05176
	-25.9399	0			-52.1851	-3.05176
	-25.6348	3.05176			-51.5747	6.10352
	-25.6348	0			-52.1851	-6.10352
	-25.3296	3.05176			-52.1851	0
	-25.6348	-3.05176			-52.4902	-3.05176
	-25.3296	3.05176			-52.4902	0
	-25.6348	-3.05176			-51.8799	6.10352
	-25.6348	0			-51.8799	0
	-25.3296	3.05176			-51.8799	0
	-25.0244	3.05176			-51.8799	0
	-25.3296	-3.05176			-51.8799	0
	-25.0244	3.05176			-51.5747	3.05176
	-25.0244	0			-51.8799	-3.05176
	-25.0244	0			-51.8799	0
	-25.0244	0			-51.8799	0
	-24.7192	3.05176			-51.5747	3.05176
	-24.4141	3.05176			-51.2695	3.05176
	-24.1089	3.05176			-51.8799	-6.10352
	-24.4141	-3.05176			-51.5747	3.05176
	-24.4141	0			-51.5747	0
	-24.1089	3.05176			-51.5747	0
	-23.8037	3.05176			-51.5747	0
	-24.1089	-3.05176			-51.5747	0
	-24.4141	-3.05176			-50.9644	6.10352
	-23.8037	6.10352			-51.5747	-6.10352
	-23.1934	6.10352			-50.9644	6.10352
	-23.8037	-6.10352			-50.9644	0
	-23.1934	6.10352			-51.2695	-3.05176
	-23.4985	-3.05176			-50.9644	3.05176
	-23.4985	0			-51.2695	-3.05176
	-23.1934	3.05176			-51.2695	0
	-23.1934	0			-51.2695	0
	-23.1934	0			-50.9644	3.05176
	-22.8882	3.05176			-51.2695	-3.05176
	-22.583	3.05176			-51.5747	-3.05176
	-22.583	0			-50.9644	6.10352
	-22.2778	3.05176			-50.6592	3.05176
	-22.2778	0			-50.9644	-3.05176
	-22.2778	0			-50.6592	3.05176
	-21.9727	3.05176			-50.6592	0
	-21.9727	0			-50.6592	0
	-21.0571	9.15527			-50.6592	0
	-21.3623	-3.05176			-50.6592	0
	-21.0571	3.05176			-50.354	3.05176
	-21.0571	0			-50.9644	-6.10352
	-21.0571	0			-50.6592	3.05176
	-21.0571	0			-50.6592	0
	-20.4468	6.10352			-50.0488	6.10352
	-20.1416	3.05176			-50.0488	0
	-20.1416	0			-50.0488	0
	-19.5313	6.10352			-50.0488	0
	-18.9209	6.10352			-50.354	-3.05176
	-18.6157	3.05176			-50.354	0
	-18.9209	-3.05176			-50.354	0
	-18.6157	3.05176			-49.7437	6.10352
	-18.3105	3.05176			-50.0488	-3.05176
	-17.7002	6.10352			-49.7437	3.05176
	-17.395	3.05176			-49.7437	0
	-16.4795	9.15527			-49.7437	0
	-15.564	9.15527			-50.0488	-3.05176
	-15.564	0			-50.0488	0
	-15.2588	3.05176			-50.354	-3.05176
	-14.6484	6.10352			-49.7437	6.10352
	-13.1226	15.2588			-49.7437	0
	-13.1226	0			-49.4385	3.05176
	-11.2915	18.3105			-49.7437	-3.05176
	-10.0708	12.207			-49.4385	3.05176
	-8.54492	15.2588			-49.4385	0
	-7.32422	12.207			-49.4385	0
	-4.88281	24.4141			-49.7437	-3.05176
	-2.74658	21.3623			-49.4385	3.05176
	0.610352	33.5693			-49.1333	3.05176
	4.57764	39.6728			-49.1333	0
	9.46045	48.8281			-49.1333	0
	14.3433	48.8281			-49.1333	0
	20.4468	61.0352			-49.4385	-3.05176
	25.9399	54.9316			-49.1333	3.05176
	31.1279	51.8799			-49.4385	-3.05176
	35.4004	42.7246			-49.1333	3.05176
	38.7573	33.5693			-49.4385	-3.05176
	40.8935	21.3623			-48.2178	12.207
	42.1143	12.207			-48.5229	-3.05176
	42.4194	3.05176			-48.2178	3.05176
	41.5039	-9.15527			-49.1333	-9.15527
	40.2832	-12.207			-48.2178	9.15527
	38.4522	-18.3105			-48.2178	0
	36.3159	-21.3623			-48.5229	-3.05176
	34.1797	-21.3623			-48.5229	0
	31.7383	-24.4141			-47.9126	6.10352
	29.2969	-24.4141			-48.2178	-3.05176
	26.5503	-27.4658			-47.9126	3.05176
	24.7192	-18.3105			-47.9126	0
	22.2778	-24.4141			-48.2178	-3.05176
	19.5312	-27.4658			-48.2178	0
	17.395	-21.3623			-48.2178	0
	14.6484	-27.4658			-47.9126	3.05176
	12.5122	-21.3623			-47.6074	3.05176
	10.6812	-18.3105			-47.6074	0
	9.15527	-15.2588			-47.6074	0
	7.01904	-21.3623			-47.3022	3.05176
	5.49316	-15.2588			-47.6074	-3.05176
	3.35693	-21.3623			-47.6074	0
	1.52588	-18.3105			-47.6074	0
	-0.61035	-21.3623			-47.3022	3.05176
	-2.13623	-15.2588			-47.3022	0
	-4.27246	-21.3623			-47.3022	0
	-5.79834	-15.2588			-47.3022	0
	-7.62939	-18.3105			-47.3022	0
	-9.46045	-18.3105			-47.3022	0
	-10.9863	-15.2588			-46.9971	3.05176
	-12.5122	-15.2588			-46.9971	0
	-14.3433	-18.3105			-46.9971	0
	-16.4795	-21.3623			-46.6919	3.05176
	-18.0054	-15.2588			-46.3867	3.05176
	-20.1416	-21.3623			-46.6919	-3.05176
	-21.0571	-9.15527			-46.9971	-3.05176
	-22.583	-15.2588			-46.6919	3.05176
	-23.8037	-12.207			-46.9971	-3.05176
	-25.3296	-15.2588			-46.6919	3.05176
	-26.2451	-9.15527			-46.6919	0
	-27.4658	-12.207			-46.6919	0
	-28.6865	-12.207			-46.3867	3.05176
	-29.2969	-6.10352			-46.6919	-3.05176
	-29.9072	-6.10352			-46.3867	3.05176
	-30.5176	-6.10352			-46.3867	0
	-31.1279	-6.10352			-46.6919	-3.05176
	-31.7383	-6.10352			-46.3867	3.05176
	-32.3486	-6.10352			-46.3867	0
	-32.959	-6.10352			-46.0815	3.05176
	-33.2642	-3.05176			-45.7764	3.05176
	-34.1797	-9.15527			-46.0815	-3.05176
	-33.8745	3.05176			-46.3867	-3.05176
	-34.4849	-6.10352			-45.7764	6.10352
	-34.79	-3.05176			-46.3867	-6.10352
	-35.4004	-6.10352			-45.4712	9.15527
	-35.7056	-3.05176			-45.7764	-3.05176
	-36.0107	-3.05176			-45.7764	0
	-36.0107	0			-45.7764	0
	-36.6211	-6.10352			-45.7764	0
	-36.3159	3.05176			-45.7764	0
	-37.2314	-9.15527			-45.4712	3.05176
	-36.9263	3.05176			-45.7764	-3.05176
	-37.2314	-3.05176			-45.166	6.10352
	-37.8418	-6.10352			-45.4712	-3.05176
	-37.8418	0			-45.166	3.05176
	-37.8418	0			-45.4712	-3.05176
	-38.147	-3.05176			-45.166	3.05176
	-38.4521	-3.05176			-45.7764	-6.10352
	-38.7573	-3.05176			-45.4712	3.05176
	-38.4521	3.05176			-45.166	3.05176
	-38.4521	0			-45.166	0
	-39.0625	-6.10352			-45.166	0
	-39.3677	-3.05176			-44.8608	3.05176
	-39.6729	-3.05176			-44.8608	0
	-39.6729	0			-44.8608	0
	-39.6729	0			-44.8608	0
	-40.2832	-6.10352			-44.5557	3.05176
	-39.978	3.05176			-44.8608	-3.05176
	-40.5884	-6.10352			-44.8608	0
	-40.2832	3.05176			-44.5557	3.05176
	-40.5884	-3.05176			-44.2505	3.05176
	-40.5884	0			-44.5557	-3.05176
	-40.8936	-3.05176			-44.8608	-3.05176
	-40.8936	0			-44.5557	3.05176
	-41.1987	-3.05176			-44.5557	0
	-41.5039	-3.05176			-44.5557	0
	-41.5039	0			-44.2505	3.05176
	-41.1987	3.05176			-43.9453	3.05176
	-41.5039	-3.05176			-44.2505	-3.05176
	-41.8091	-3.05176			-44.5557	-3.05176
	-41.8091	0			-44.5557	0
	-42.1143	-3.05176			-44.5557	0
	-42.1143	0			-44.5557	0
	-42.1143	0			-44.5557	0
	-42.1143	0			-44.2505	3.05176
	-42.1143	0			-44.2505	0
	-42.7246	-6.10352			-43.9453	3.05176
	-42.4194	3.05176			-44.2505	-3.05176
	-42.4194	0			-43.9453	3.05176
	-42.7246	-3.05176			-43.9453	0
	-42.7246	0			-44.5557	-6.10352
	-42.7246	0			-44.2505	3.05176
	-43.0298	-3.05176			-43.9453	3.05176
	-42.7246	3.05176			-43.9453	0
	-43.0298	-3.05176			-43.9453	0
	-43.0298	0			-43.335	6.10352
	-43.335	-3.05176			-43.335	0
	-43.6401	-3.05176			-43.9453	-6.10352
	-43.335	3.05176			-43.335	6.10352
	-43.6401	-3.05176			-43.335	0
	-43.6401	0			-43.6401	-3.05176
	-43.6401	0			-43.6401	0
	-43.6401	0			-43.335	3.05176
	-43.9453	-3.05176			-43.0298	3.05176
	-43.9453	0			-43.335	-3.05176
	-43.9453	0			-43.335	0
	-43.9453	0			-43.9453	-6.10352
	-43.9453	0			-43.335	6.10352
	-43.9453	0			-43.0298	3.05176
	-43.9453	0			-43.0298	0
	-43.6401	3.05176			-42.7246	3.05176
	-44.2505	-6.10352			-43.0298	-3.05176
	-43.9453	3.05176			-43.0298	0
	-44.2505	-3.05176			-42.7246	3.05176
	-44.2505	0			-43.0298	-3.05176
	-44.2505	0			-43.335	-3.05176
	-44.2505	0			-43.0298	3.05176
	-43.9453	3.05176			-42.7246	3.05176
	-43.9453	0			-42.7246	0
	-44.2505	-3.05176			-43.0298	-3.05176
	-44.2505	0			-42.4194	6.10352
	-44.2505	0			-43.0298	-6.10352
	-44.2505	0			-43.0298	0
	-44.2505	0			-42.7246	3.05176
	-44.2505	0			-42.7246	0
	-43.9453	3.05176			-42.4194	3.05176
	-44.2505	-3.05176			-42.7246	-3.05176
	-44.5557	-3.05176			-42.7246	0
	-44.2505	3.05176			-42.4194	3.05176
	-44.2505	0			-42.7246	-3.05176
	-44.5557	-3.05176			-42.4194	3.05176
	-44.2505	3.05176			-42.7246	-3.05176
	-44.5557	-3.05176			-42.4194	3.05176
	-44.5557	0			-42.4194	0
	-44.2505	3.05176			-42.1143	3.05176
	-43.9453	3.05176			-42.1143	0
	-44.2505	-3.05176			-42.1143	0
	-44.5557	-3.05176			-42.1143	0
	-44.5557	0			-42.7246	-6.10352
	-44.2505	3.05176			-42.4194	3.05176
	-44.2505	0			-42.1143	3.05176
	-44.5557	-3.05176			-42.1143	0
	-43.9453	6.10352			-41.8091	3.05176
	-43.9453	0			-42.4194	-6.10352
	-44.2505	-3.05176			-41.8091	6.10352
	-43.6401	6.10352			-42.4194	-6.10352
	-43.9453	-3.05176			-42.1143	3.05176
	-43.9453	0			-42.1143	0
	-43.9453	0			-41.8091	3.05176
	-44.2505	-3.05176			-42.1143	-3.05176
	-43.9453	3.05176			-41.8091	3.05176
	-43.335	6.10352			-41.8091	0
	-43.6401	-3.05176			-41.8091	0
	-43.6401	0			-41.8091	0
	-43.335	3.05176			-42.1143	-3.05176
	-43.6401	-3.05176			-41.8091	3.05176
	-43.335	3.05176			-41.5039	3.05176
	-43.335	0			-41.5039	0
	-43.335	0			-41.5039	0
	-43.335	0			-41.8091	-3.05176
	-43.6401	-3.05176			-41.5039	3.05176
	-43.335	3.05176			-41.1987	3.05176
	-43.0298	3.05176			-41.8091	-6.10352
	-43.0298	0			-41.5039	3.05176
	-43.335	-3.05176			-41.5039	0
	-43.0298	3.05176			-41.1987	3.05176
	-43.0298	0			-40.8936	3.05176
	-43.0298	0			-41.1987	-3.05176
	-43.0298	0			-40.8936	3.05176
	-43.0298	0			-40.8936	0
	-42.7246	3.05176			-41.5039	-6.10352
	-43.0298	-3.05176			-40.8936	6.10352
	-42.7246	3.05176			-40.8936	0
	-43.0298	-3.05176			-40.8936	0
	-42.7246	3.05176			-40.5884	3.05176
	-42.1143	6.10352			-40.8936	-3.05176
	-42.7246	-6.10352			-41.1987	-3.05176
	-42.1143	6.10352			-41.1987	0
	-42.7246	-6.10352			-40.8936	3.05176
	-42.7246	0			-40.8936	0
	-42.7246	0			-40.8936	0
	-42.1143	6.10352			-40.5884	3.05176
	-42.4194	-3.05176			-40.8936	-3.05176
	-42.1143	3.05176			-40.8936	0
	-42.1143	0			-40.5884	3.05176
	-42.1143	0			-40.8936	-3.05176
	-42.1143	0			-40.5884	3.05176
	-42.1143	0			-40.5884	0
	-42.1143	0			-40.5884	0
	-42.1143	0			-40.8936	-3.05176
	-41.8091	3.05176			-40.2832	6.10352
	-42.1143	-3.05176			-40.8936	-6.10352
	-41.8091	3.05176			-40.5884	3.05176
	-41.5039	3.05176			-40.8936	-3.05176
	-41.5039	0			-40.2832	6.10352
	-41.5039	0			-40.2832	0
	-41.5039	0			-40.2832	0
	-41.8091	-3.05176			-40.2832	0
	-41.5039	3.05176			-40.2832	0
	-40.8936	6.10352			-40.2832	0
	-40.8936	0			-40.5884	-3.05176
	-40.8936	0			-39.978	6.10352
	-41.1987	-3.05176			-40.5884	-6.10352
	-41.1987	0			-39.978	6.10352
	-41.5039	-3.05176			-39.978	0
	-41.1987	3.05176			-40.2832	-3.05176
	-40.8936	3.05176			-40.2832	0
	-40.8936	0			-39.978	3.05176
	-40.8936	0			-40.2832	-3.05176
	-40.5884	3.05176			-39.978	3.05176
	-41.1987	-6.10352			-39.978	0
	-41.1987	0			-39.978	0
	-41.1987	0			-39.6729	3.05176
	-40.8936	3.05176			-39.6729	0
	-40.5884	3.05176			-39.6729	0
	-40.2832	3.05176			-39.978	-3.05176
	-40.5884	-3.05176			-39.978	0
	-40.2832	3.05176			-39.978	0
	-40.2832	0			-39.6729	3.05176
	-40.2832	0			-39.978	-3.05176
	-40.2832	0			-39.6729	3.05176
	-40.2832	0			-39.978	-3.05176
	-39.978	3.05176			-39.3677	6.10352
	-40.2832	-3.05176			-39.978	-6.10352
	-39.6729	6.10352			-39.3677	6.10352
	-39.3677	3.05176			-39.3677	0
	-39.6729	-3.05176			-39.6729	-3.05176
	-39.6729	0			-39.6729	0
	-39.6729	0			-39.6729	0
	-39.3677	3.05176			-39.0625	6.10352
	-39.3677	0			-39.0625	0
	-39.3677	0			-39.3677	-3.05176
	-39.3677	0			-39.0625	3.05176
	-39.3677	0			-39.3677	-3.05176
	-39.3677	0			-39.3677	0
	-39.3677	0			-39.3677	0
	-39.3677	0			-39.3677	0
	-39.6729	-3.05176			-39.0625	3.05176
	-39.6729	0			-39.3677	-3.05176
	-39.0625	6.10352			-39.0625	3.05176
	-38.7573	3.05176			-39.6729	-6.10352
	-38.4521	3.05176			-39.3677	3.05176
	-38.4521	0			-39.0625	3.05176
	-38.7573	-3.05176			-39.0625	0
	-38.7573	0			-39.0625	0
	-38.4521	3.05176			-39.0625	0
	-38.7573	-3.05176			-38.7573	3.05176
	-38.4521	3.05176			-39.0625	-3.05176
	-38.7573	-3.05176			-39.3677	-3.05176
	-38.4521	3.05176			-39.3677	0
	-37.8418	6.10352			-39.0625	3.05176
	-37.8418	0			-39.0625	0
	-38.147	-3.05176			-38.4521	6.10352
	-38.147	0			-38.7573	-3.05176
	-38.147	0			-39.0625	-3.05176
	-38.147	0			-39.0625	0
	-37.5366	6.10352			-38.7573	3.05176
	-37.8418	-3.05176			-39.0625	-3.05176
	-37.5366	3.05176			-38.7573	3.05176
	-37.8418	-3.05176			-38.7573	0
	-38.147	-3.05176			-39.0625	-3.05176
	-37.8418	3.05176			-38.4521	6.10352
	-37.5366	3.05176			-38.147	3.05176
	-37.8418	-3.05176			-38.4521	-3.05176
	-37.2314	6.10352			-38.7573	-3.05176
	-37.2314	0			-39.0625	-3.05176
	-36.9263	3.05176			-38.7573	3.05176
	-37.2314	-3.05176			-38.147	6.10352
	-37.2314	0			-38.147	0
	-36.9263	3.05176			-38.147	0
	-37.2314	-3.05176			-38.4521	-3.05176
	-37.2314	0			-39.0625	-6.10352
	-36.9263	3.05176			-38.4521	6.10352
	-36.6211	3.05176			-38.7573	-3.05176
	-36.6211	0			-38.7573	0
	-36.6211	0			-38.147	6.10352
	-36.6211	0			-37.8418	3.05176
	-36.6211	0			-38.147	-3.05176
	-36.6211	0			-38.147	0
	-36.3159	3.05176			-38.4521	-3.05176
	-36.6211	-3.05176			-38.4521	0
	-36.6211	0			-37.8418	6.10352
	-36.3159	3.05176			-38.147	-3.05176
	-35.7056	6.10352			-38.147	0
	-36.0107	-3.05176			-37.8418	3.05176
	-36.0107	0			-37.8418	0
	-36.0107	0			-37.8418	0
	-36.0107	0			-37.8418	0
	-35.7056	3.05176			-38.147	-3.05176
	-35.4004	3.05176			-37.8418	3.05176
	-35.7056	-3.05176			-37.8418	0
	-35.7056	0			-37.8418	0
	-35.4004	3.05176			-37.5366	3.05176
	-35.7056	-3.05176			-37.5366	0
	-35.4004	3.05176			-37.5366	0
	-35.7056	-3.05176			-37.8418	-3.05176
	-35.4004	3.05176			-37.5366	3.05176
	-35.4004	0			-37.8418	-3.05176
	-35.0952	3.05176			-37.5366	3.05176
	-35.0952	0			-37.5366	0
	-35.4004	-3.05176			-37.5366	0
	-35.0952	3.05176			-37.2314	3.05176
	-35.4004	-3.05176			-37.8418	-6.10352
	-35.4004	0			-37.8418	0
	-35.4004	0			-37.5366	3.05176
	-35.4004	0			-37.5366	0
	-35.0952	3.05176			-37.5366	0
	-35.4004	-3.05176			-37.5366	0
	-35.0952	3.05176			-37.5366	0
	-34.79	3.05176			-37.5366	0
	-34.79	0			-37.2314	3.05176
	-34.79	0			-37.8418	-6.10352
	-34.79	0			-37.8418	0
	-35.0952	-3.05176			-37.5366	3.05176
	-34.1797	9.15527			-37.2314	3.05176
	-34.4849	-3.05176			-37.5366	-3.05176
	-34.79	-3.05176			-37.2314	3.05176
	-34.4849	3.05176			-37.2314	0
	-34.4849	0			-37.2314	0
	-34.1797	3.05176			-37.2314	0
	-34.4849	-3.05176			-37.5366	-3.05176
	-34.1797	3.05176			-37.2314	3.05176
	-34.1797	0			-37.2314	0
	-34.1797	0			-37.2314	0
	-33.8745	3.05176			-37.2314	0
	-33.2642	6.10352			-37.2314	0
	-33.5693	-3.05176			-37.2314	0
	-34.1797	-6.10352			-36.9263	3.05176
	-33.8745	3.05176			-37.2314	-3.05176
	-33.5693	3.05176			-37.5366	-3.05176
	-33.5693	0			-37.2314	3.05176
	-33.5693	0			-36.9263	3.05176
	-33.5693	0			-36.9263	0
	-32.959	6.10352			-36.9263	0
	-33.2642	-3.05176			-36.9263	0
	-32.959	3.05176			-36.9263	0
	-33.2642	-3.05176			-37.2314	-3.05176
	-33.2642	0			-36.9263	3.05176
	-33.2642	0			-36.9263	0
	-33.2642	0			-36.6211	3.05176
	-32.959	3.05176			-36.6211	0
	-32.6538	3.05176			-36.6211	0
	-32.6538	0			-36.9263	-3.05176
	-32.959	-3.05176			-36.9263	0
	-32.959	0			-36.9263	0
	-32.959	0			-36.9263	0
	-32.6538	3.05176			-36.9263	0
	-32.6538	0			-36.3159	6.10352
	-32.6538	0			-36.6211	-3.05176
	-32.6538	0			-36.3159	3.05176
	-32.6538	0			-36.6211	-3.05176
	-32.6538	0			-37.2314	-6.10352
	-32.3486	3.05176			-36.6211	6.10352
	-32.6538	-3.05176			-36.9263	-3.05176
	-32.6538	0			-36.6211	3.05176
	-32.0435	6.10352			-36.6211	0
	-32.6538	-6.10352			-36.6211	0
	-32.3486	3.05176			-36.6211	0
	-32.0435	3.05176			-36.3159	3.05176
	-31.7383	3.05176			-36.3159	0
	-32.3486	-6.10352			-36.6211	-3.05176
	-32.0435	3.05176			-36.9263	-3.05176
	-31.7383	3.05176			-36.6211	3.05176
	-32.0435	-3.05176			-36.6211	0
	-32.0435	0			-36.0107	6.10352
	-32.0435	0			-36.0107	0
	-31.7383	3.05176			-36.6211	-6.10352
	-32.0435	-3.05176			-36.6211	0
	-31.7383	3.05176			-36.3159	3.05176
	-32.0435	-3.05176			-36.0107	3.05176
	-31.7383	3.05176			-36.0107	0
	-32.0435	-3.05176			-36.3159	-3.05176
	-31.1279	9.15527			-36.0107	3.05176
	-31.7383	-6.10352			-36.0107	0
	-31.4331	3.05176			-36.0107	0
	-31.4331	0			-35.7056	3.05176
	-31.7383	-3.05176			-36.6211	-9.15527
	-31.4331	3.05176			-36.6211	0
	-31.1279	3.05176			-36.3159	3.05176
	-31.7383	-6.10352			-36.0107	3.05176
	-31.4331	3.05176			-36.0107	0
	-31.1279	3.05176			-36.0107	0
	-30.8228	3.05176			-36.0107	0
	-31.1279	-3.05176			-36.0107	0
	-30.8228	3.05176			-36.0107	0
	-30.8228	0			-36.3159	-3.05176
	-31.1279	-3.05176			-36.0107	3.05176
	-30.8228	3.05176			-36.0107	0
	-30.5176	3.05176			-36.0107	0
	-30.8228	-3.05176			-35.7056	3.05176
	-30.5176	3.05176			-36.0107	-3.05176
	-30.8228	-3.05176			-35.4004	6.10352
	-30.5176	3.05176			-36.0107	-6.10352
	-30.5176	0			-35.7056	3.05176
	-30.5176	0			-36.0107	-3.05176
	-30.5176	0			-35.4004	6.10352
	-30.8228	-3.05176			-35.4004	0
	-30.8228	0			-35.7056	-3.05176
	-30.5176	3.05176			-35.7056	0
	-30.5176	0			-35.7056	0
	-30.2124	3.05176			-36.0107	-3.05176
	-30.5176	-3.05176			-35.7056	3.05176
	-30.5176	0			-35.7056	0
	-30.8228	-3.05176			-35.4004	3.05176
	-30.5176	3.05176			-35.4004	0
	-30.5176	0			-35.7056	-3.05176
	-30.5176	0			-35.4004	3.05176
	-30.5176	0			-35.4004	0
	-29.6021	9.15527			-35.7056	-3.05176
	-30.2124	-6.10352			-35.4004	3.05176
	-30.2124	0			-35.4004	0
	-30.2124	0			-35.7056	-3.05176
	-29.9072	3.05176			-35.0952	6.10352
	-30.2124	-3.05176			-34.79	3.05176
	-29.9072	3.05176			-35.0952	-3.05176
	-29.6021	3.05176			-35.7056	-6.10352
	-29.2969	3.05176			-35.7056	0
	-30.2124	-9.15527			-35.4004	3.05176
	-29.9072	3.05176			-35.0952	3.05176
	-29.9072	0			-35.4004	-3.05176
	-29.6021	3.05176			-35.4004	0
	-29.9072	-3.05176			-35.4004	0
	-29.6021	3.05176			-35.0952	3.05176
	-29.2969	3.05176			-35.4004	-3.05176
	-29.9072	-6.10352			-35.4004	0
	-29.6021	3.05176			-35.4004	0
	-29.6021	0			-35.4004	0
	-29.2969	3.05176			-35.4004	0
	-29.6021	-3.05176			-35.0952	3.05176
	-29.6021	0			-35.0952	0
	-29.2969	3.05176			-35.0952	0
	-29.2969	0			-35.4004	-3.05176
	-28.9917	3.05176			-35.4004	0
	-28.9917	0			-35.0952	3.05176
	-29.2969	-3.05176			-35.0952	0
	-29.2969	0			-35.0952	0
	-28.9917	3.05176			-35.0952	0
	-28.6865	3.05176			-35.0952	0
	-28.9917	-3.05176			-34.79	3.05176
	-28.6865	3.05176			-34.79	0
	-28.6865	0			-35.0952	-3.05176
	-28.0762	6.10352			-35.4004	-3.05176
	-28.6865	-6.10352			-35.0952	3.05176
	-28.3813	3.05176			-35.0952	0
	-28.3813	0			-34.79	3.05176
	-28.3813	0			-34.79	0
	-28.6865	-3.05176			-34.4849	3.05176
	-28.0762	6.10352			-34.79	-3.05176
	-28.0762	0			-35.0952	-3.05176
	-27.771	3.05176			-34.79	3.05176
	-28.0762	-3.05176			-34.4849	3.05176
	-28.3813	-3.05176			-34.4849	0
	-27.771	6.10352			-34.4849	0
	-28.0762	-3.05176			-34.4849	0
	-28.3813	-3.05176			-34.79	-3.05176
	-27.4658	9.15527			-34.79	0
	-27.4658	0			-34.79	0
	-27.4658	0			-34.4849	3.05176
	-27.4658	0			-34.1797	3.05176
	-27.771	-3.05176			-34.4849	-3.05176
	-27.771	0			-34.4849	0
	-27.771	0			-34.4849	0
	-27.4658	3.05176			-34.4849	0
	-27.4658	0			-34.4849	0
	-27.1606	3.05176			-34.4849	0
	-27.4658	-3.05176			-34.79	-3.05176
	-26.8555	6.10352			-34.4849	3.05176
	-26.8555	0			-34.1797	3.05176
	-27.1606	-3.05176			-34.1797	0
	-27.4658	-3.05176			-34.4849	-3.05176
	-27.1606	3.05176			-34.4849	0
	-26.8555	3.05176			-34.4849	0
	-26.8555	0			-34.4849	0
	-26.8555	0			-34.1797	3.05176
	-26.5503	3.05176			-34.1797	0
	-27.1606	-6.10352			-34.1797	0
	-26.8555	3.05176			-34.1797	0
	-26.2451	6.10352			-34.1797	0
	-26.2451	0			-34.1797	0
	-26.5503	-3.05176			-34.4849	-3.05176
	-26.5503	0			-34.4849	0
	-25.6348	9.15527			-34.1797	3.05176
	-25.9399	-3.05176			-34.1797	0
	-25.9399	0			-34.1797	0
	-26.2451	-3.05176			-33.8745	3.05176
	-26.2451	0			-33.8745	0
	-25.9399	3.05176			-33.5693	3.05176
	-25.3296	6.10352			-34.1797	-6.10352
	-25.3296	0			-34.1797	0
	-25.0244	3.05176			-34.1797	0
	-25.3296	-3.05176			-33.8745	3.05176
	-25.6348	-3.05176			-33.8745	0
	-25.9399	-3.05176			-33.8745	0
	-25.3296	6.10352			-33.5693	3.05176
	-25.0244	3.05176			-33.5693	0
	-25.3296	-3.05176			-34.1797	-6.10352
	-25.3296	0			-34.1797	0
	-25.0244	3.05176			-34.1797	0
	-24.7192	3.05176			-33.8745	3.05176
	-25.3296	-6.10352			-33.5693	3.05176
	-25.3296	0			-33.5693	0
	-24.7192	6.10352			-33.5693	0
	-24.7192	0			-33.8745	-3.05176
	-24.7192	0			-33.2642	6.10352
	-24.4141	3.05176			-33.2642	0
	-24.4141	0			-33.8745	-6.10352
	-24.1089	3.05176			-33.5693	3.05176
	-24.4141	-3.05176			-33.5693	0
	-24.1089	3.05176			-33.2642	3.05176
	-24.4141	-3.05176			-33.2642	0
	-23.8037	6.10352			-33.5693	-3.05176
	-24.1089	-3.05176			-33.5693	0
	-23.4985	6.10352			-33.5693	0
	-23.8037	-3.05176			-33.2642	3.05176
	-23.4985	3.05176			-33.5693	-3.05176
	-23.1934	3.05176			-33.5693	0
	-23.4985	-3.05176			-33.2642	3.05176
	-23.4985	0			-33.5693	-3.05176
	-23.4985	0			-33.2642	3.05176
	-23.1934	3.05176			-33.2642	0
	-22.8882	3.05176			-33.5693	-3.05176
	-22.8882	0			-32.959	6.10352
	-22.583	3.05176			-33.5693	-6.10352
	-22.8882	-3.05176			-33.2642	3.05176
	-22.2778	6.10352			-33.2642	0
	-22.583	-3.05176			-33.5693	-3.05176
	-22.2778	3.05176			-33.2642	3.05176
	-22.2778	0			-33.2642	0
	-22.2778	0			-33.2642	0
	-21.9727	3.05176			-33.2642	0
	-21.9727	0			-32.959	3.05176
	-21.9727	0			-33.2642	-3.05176
	-21.9727	0			-32.959	3.05176
	-21.6675	3.05176			-33.2642	-3.05176
	-21.3623	3.05176			-32.959	3.05176
	-20.752	6.10352			-33.2642	-3.05176
	-20.752	0			-33.2642	0
	-20.752	0			-33.2642	0
	-20.4468	3.05176			-33.2642	0
	-20.1416	3.05176			-32.959	3.05176
	-19.8364	3.05176			-32.959	0
	-19.5313	3.05176			-32.959	0
	-19.5313	0			-33.2642	-3.05176
	-18.9209	6.10352			-32.959	3.05176
	-18.6157	3.05176			-33.2642	-3.05176
	-18.3105	3.05176			-33.2642	0
	-18.0054	3.05176			-32.959	3.05176
	-18.0054	0			-32.959	0
	-17.7002	3.05176			-32.959	0
	-17.0898	6.10352			-32.6538	3.05176
	-16.4795	6.10352			-32.959	-3.05176
	-15.564	9.15527			-32.6538	3.05176
	-14.6484	9.15527			-32.3486	3.05176
	-13.7329	9.15527			-32.6538	-3.05176
	-13.4277	3.05176			-32.3486	3.05176
	-12.5122	9.15527			-32.6538	-3.05176
	-11.2915	12.207			-32.3486	3.05176
	-10.376	9.15527			-32.6538	-3.05176
	-9.15527	12.207			-32.3486	3.05176
	-7.32422	18.3105			-32.3486	0
	-5.18799	21.3623			-32.6538	-3.05176
	-2.74658	24.4141			-32.6538	0
	0.305176	30.5176			-32.3486	3.05176
	3.96728	36.6211			-32.6538	-3.05176
	7.62939	36.6211			-32.3486	3.05176
	12.5122	48.8281			-32.6538	-3.05176
	18.3105	57.9834			-32.0435	6.10352
	24.1089	57.9834			-32.3486	-3.05176
	29.2969	51.8799			-32.0435	3.05176
	34.1797	48.8281			-32.3486	-3.05176
	37.5366	33.5693			-32.3486	0
	39.978	24.4141			-32.0435	3.05176
	41.1987	12.207			-32.0435	0
	41.5039	3.05176			-32.3486	-3.05176
	41.1987	-3.05176			-32.3486	0
	39.3677	-18.3105			-32.3486	0
	37.2315	-21.3623			-32.3486	0
	35.7056	-15.2588			-32.0435	3.05176
	33.8745	-18.3105			-32.0435	0
	31.1279	-27.4658			-32.0435	0
	28.6865	-24.4141			-32.3486	-3.05176
	25.9399	-27.4658			-31.7383	6.10352
	23.4985	-24.4141			-32.3486	-6.10352
	21.3623	-21.3623			-32.3486	0
	18.6157	-27.4658			-32.0435	3.05176
	16.4795	-21.3623			-32.3486	-3.05176
	13.7329	-27.4658			-32.0435	3.05176
	11.2915	-24.4141			-31.7383	3.05176
	9.15527	-21.3623			-32.3486	-6.10352
	7.62939	-15.2588			-31.7383	6.10352
	5.18799	-24.4141			-31.7383	0
	3.35693	-18.3105			-31.7383	0
	1.2207	-21.3623			-32.0435	-3.05176
	-0.91553	-21.3623			-31.7383	3.05176
	-1.83105	-9.15527			-32.0435	-3.05176
	-3.66211	-18.3105			-32.0435	0
	-5.79834	-21.3623			-32.0435	0
	-7.62939	-18.3105			-31.4331	6.10352
	-9.46045	-18.3105			-31.7383	-3.05176
	-10.9863	-15.2588			-31.7383	0
	-12.8174	-18.3105			-31.7383	0
	-14.3433	-15.2588			-31.7383	0
	-15.564	-12.207			-31.4331	3.05176
	-17.7002	-21.3623			-31.7383	-3.05176
	-18.6157	-9.15527			-32.0435	-3.05176
	-20.1416	-15.2588			-31.7383	3.05176
	-21.6675	-15.2588			-31.7383	0
	-23.1934	-15.2588			-31.7383	0
	-24.1089	-9.15527			-31.7383	0
	-25.0244	-9.15527			-31.7383	0
	-25.9399	-9.15527			-31.1279	6.10352
	-27.1606	-12.207			-31.4331	-3.05176
	-28.0762	-9.15527			-31.7383	-3.05176
	-28.6865	-6.10352			-31.7383	0
	-29.2969	-6.10352			-31.4331	3.05176
	-30.5176	-12.207			-31.4331	0
	-30.5176	0			-31.4331	0
	-31.4331	-9.15527			-31.4331	0
	-31.7383	-3.05176			-31.7383	-3.05176
	-32.0435	-3.05176			-31.4331	3.05176
	-32.3486	-3.05176			-31.7383	-3.05176
	-33.2642	-9.15527			-31.7383	0
	-33.5693	-3.05176			-31.4331	3.05176
	-33.8745	-3.05176			-31.1279	3.05176
	-34.4849	-6.10352			-31.4331	-3.05176
	-34.4849	0			-31.7383	-3.05176
	-34.4849	0			-31.1279	6.10352
	-34.79	-3.05176			-31.4331	-3.05176
	-35.7056	-9.15527			-31.7383	-3.05176
	-35.7056	0			-31.1279	6.10352
	-36.3159	-6.10352			-31.1279	0
	-36.0107	3.05176			-31.4331	-3.05176
	-36.3159	-3.05176			-31.1279	3.05176
	-36.6211	-3.05176			-31.1279	0
	-36.6211	0			-31.1279	0
	-37.2314	-6.10352			-31.1279	0
	-37.2314	0			-31.1279	0
	-37.2314	0			-31.1279	0
	-37.8418	-6.10352			-31.1279	0
	-37.8418	0			-31.4331	-3.05176
	-37.5366	3.05176			-31.1279	3.05176
	-37.8418	-3.05176			-31.1279	0
	-38.147	-3.05176			-31.1279	0
	-37.8418	3.05176			-31.7383	-6.10352
	-38.7573	-9.15527			-31.4331	3.05176
	-38.4521	3.05176			-31.1279	3.05176
	-38.147	3.05176			-31.1279	0
	-38.7573	-6.10352			-31.1279	0
	-38.7573	0			-31.1279	0
	-39.3677	-6.10352			-31.1279	0
	-39.3677	0			-31.4331	-3.05176
	-39.6729	-3.05176			-31.4331	0
	-39.6729	0			-31.1279	3.05176
	-39.6729	0			-31.1279	0
	-39.978	-3.05176			-31.4331	-3.05176
	-39.6729	3.05176			-30.8228	6.10352
	-39.978	-3.05176			-31.4331	-6.10352
	-39.978	0			-31.1279	3.05176
	-39.6729	3.05176			-31.1279	0
	-40.2832	-6.10352			-31.1279	0
	-40.8936	-6.10352			-30.8228	3.05176
	-40.5884	3.05176			-31.1279	-3.05176
	-40.2832	3.05176			-30.8228	3.05176
	-40.5884	-3.05176			-30.8228	0
	-40.5884	0			-30.8228	0
	-40.8936	-3.05176			-30.8228	0
	-40.8936	0			-30.8228	0
	-41.5039	-6.10352			-30.8228	0
	-41.5039	0			-30.5176	3.05176
	-41.5039	0			-31.1279	-6.10352
	-41.5039	0			-30.8228	3.05176
	-41.8091	-3.05176			-30.5176	3.05176
	-41.5039	3.05176			-31.4331	-9.15527
	-41.8091	-3.05176			-30.5176	9.15527
	-42.1143	-3.05176			-31.1279	-6.10352
	-41.8091	3.05176			-30.5176	6.10352
	-42.1143	-3.05176			-30.5176	0
	-42.1143	0			-30.5176	0
	-42.4194	-3.05176			-30.5176	0
	-42.4194	0			-30.5176	0
	-42.1143	3.05176			-30.8228	-3.05176
	-42.4194	-3.05176			-30.8228	0
	-42.4194	0			-30.5176	3.05176
	-43.0298	-6.10352			-30.8228	-3.05176
	-42.4194	6.10352			-30.5176	3.05176
	-42.7246	-3.05176			-30.5176	0
	-42.7246	0			-30.8228	-3.05176
	-42.7246	0			-30.5176	3.05176
	-43.0298	-3.05176			-30.8228	-3.05176
	-43.0298	0			-31.1279	-3.05176
	-43.0298	0			-31.1279	0
	-42.7246	3.05176			-30.8228	3.05176
	-43.0298	-3.05176			-30.5176	3.05176
	-43.0298	0			-30.5176	0
	-42.7246	3.05176			-30.5176	0
	-43.0298	-3.05176			-30.2124	3.05176
	-43.0298	0			-29.9072	3.05176
	-43.0298	0			-30.5176	-6.10352
	-43.0298	0			-30.5176	0
	-43.335	-3.05176			-30.5176	0
	-43.0298	3.05176			-30.5176	0
	-43.335	-3.05176			-30.2124	3.05176
	-43.335	0			-30.8228	-6.10352
	-43.335	0			-30.5176	3.05176
	-43.0298	3.05176			-30.2124	3.05176
	-43.335	-3.05176			-30.5176	-3.05176
	-43.335	0			-30.8228	-3.05176
	-43.335	0			-30.5176	3.05176
	-43.335	0			-29.9072	6.10352
	-43.335	0			-30.2124	-3.05176
	-43.335	0			-29.9072	3.05176
	-43.335	0			-29.9072	0
	-43.335	0			-30.5176	-6.10352
	-43.0298	3.05176			-30.2124	3.05176
	-43.335	-3.05176			-30.2124	0
	-43.335	0			-30.2124	0
	-43.335	0			-30.2124	0
	-43.335	0			-30.2124	0
	-43.0298	3.05176			-30.2124	0
	-43.0298	0			-30.2124	0
	-42.7246	3.05176			-29.9072	3.05176
	-43.0298	-3.05176			-30.2124	-3.05176
	-43.335	-3.05176			-30.2124	0
	-43.335	0			-30.2124	0
	-43.335	0			-30.5176	-3.05176
	-43.335	0			-30.2124	3.05176
	-43.335	0			-30.2124	0
	-43.335	0			-29.9072	3.05176
	-43.0298	3.05176			-29.9072	0
	-43.0298	0			-29.9072	0
	-43.0298	0			-29.9072	0
	-42.7246	3.05176			-29.9072	0
	-43.335	-6.10352			-29.2969	6.10352
	-42.7246	6.10352			-29.9072	-6.10352
	-43.0298	-3.05176			-29.9072	0
	-42.7246	3.05176			-29.2969	6.10352
	-43.0298	-3.05176			-29.6021	-3.05176
	-43.335	-3.05176			-29.6021	0
	-43.335	0			-29.9072	-3.05176
	-43.6401	-3.05176			-29.6021	3.05176
	-43.335	3.05176			-29.6021	0
	-42.7246	6.10352			-29.6021	0
	-42.7246	0			-29.6021	0
	-42.4194	3.05176			-29.2969	3.05176
	-42.7246	-3.05176			-29.2969	0
	-42.1143	6.10352			-29.6021	-3.05176
	-42.4194	-3.05176			-29.2969	3.05176
	-42.7246	-3.05176			-29.9072	-6.10352
	-42.4194	3.05176			-29.6021	3.05176
	-42.4194	0			-29.2969	3.05176
	-42.4194	0			-29.9072	-6.10352
	-42.1143	3.05176			-29.2969	6.10352
	-42.1143	0			-29.2969	0
	-42.1143	0			-29.2969	0
	-42.1143	0			-29.6021	-3.05176
	-42.4194	-3.05176			-29.6021	0
	-41.8091	6.10352			-29.2969	3.05176
	-42.1143	-3.05176			-29.6021	-3.05176
	-41.8091	3.05176			-29.2969	3.05176
	-41.8091	0			-29.6021	-3.05176
	-41.8091	0			-29.2969	3.05176
	-41.5039	3.05176			-29.2969	0
	-41.8091	-3.05176			-29.6021	-3.05176
	-41.8091	0			-29.2969	3.05176
	-42.1143	-3.05176			-28.9917	3.05176
	-41.8091	3.05176			-28.9917	0
	-41.8091	0			-29.2969	-3.05176
	-41.5039	3.05176			-29.2969	0
	-41.5039	0			-29.2969	0
	-41.5039	0			-29.2969	0
	-41.5039	0			-29.2969	0
	-41.5039	0			-28.9917	3.05176
	-41.5039	0			-28.6865	3.05176
	-41.5039	0			-29.6021	-9.15527
	-41.5039	0			-29.2969	3.05176
	-40.8936	6.10352			-29.2969	0
	-40.8936	0			-28.6865	6.10352
	-40.5884	3.05176			-29.2969	-6.10352
	-40.8936	-3.05176			-28.6865	6.10352
	-40.5884	3.05176			-29.2969	-6.10352
	-41.1987	-6.10352			-28.9917	3.05176
	-40.8936	3.05176			-28.6865	3.05176
	-40.8936	0			-28.6865	0
	-40.5884	3.05176			-28.6865	0
	-40.8936	-3.05176			-28.9917	-3.05176
	-40.8936	0			-28.9917	0
	-40.2832	6.10352			-28.6865	3.05176
	-40.5884	-3.05176			-28.6865	0
	-40.5884	0			-28.9917	-3.05176
	-40.2832	3.05176			-28.6865	3.05176
	-40.2832	0			-28.6865	0
	-39.978	3.05176			-28.3813	3.05176
	-40.2832	-3.05176			-28.6865	-3.05176
	-39.978	3.05176			-28.3813	3.05176
	-39.6729	3.05176			-28.6865	-3.05176
	-40.2832	-6.10352			-28.6865	0
	-39.978	3.05176			-28.3813	3.05176
	-39.978	0			-28.3813	0
	-39.978	0			-28.3813	0
	-39.978	0			-28.3813	0
	-39.978	0			-28.6865	-3.05176
	-39.6729	3.05176			-28.6865	0
	-39.978	-3.05176			-28.3813	3.05176
	-39.978	0			-28.6865	-3.05176
	-39.6729	3.05176			-28.6865	0
	-39.6729	0			-28.3813	3.05176
	-39.6729	0			-28.3813	0
	-39.6729	0			-28.3813	0
	-39.6729	0			-28.3813	0
	-39.6729	0			-28.3813	0
	-39.3677	3.05176			-28.3813	0
	-39.3677	0			-28.6865	-3.05176
	-39.3677	0			-28.0762	6.10352
	-39.3677	0			-28.3813	-3.05176
	-39.3677	0			-28.3813	0
	-39.0625	3.05176			-28.0762	3.05176
	-38.4521	6.10352			-28.3813	-3.05176
	-39.0625	-6.10352			-28.3813	0
	-39.3677	-3.05176			-28.0762	3.05176
	-38.4521	9.15527			-28.3813	-3.05176
	-38.7573	-3.05176			-28.3813	0
	-39.0625	-3.05176			-28.0762	3.05176
	-39.0625	0			-28.3813	-3.05176
	-39.0625	0			-28.3813	0
	-38.7573	3.05176			-28.0762	3.05176
	-38.4521	3.05176			-28.0762	0
	-37.8418	6.10352			-28.3813	-3.05176
	-38.4521	-6.10352			-28.0762	3.05176
	-38.147	3.05176			-28.3813	-3.05176
	-38.147	0			-27.771	6.10352
	-38.147	0			-28.0762	-3.05176
	-37.8418	3.05176			-28.0762	0
	-38.147	-3.05176			-28.3813	-3.05176
	-38.4521	-3.05176			-27.771	6.10352
	-37.8418	6.10352			-28.0762	-3.05176
	-37.5366	3.05176			-28.0762	0
	-37.8418	-3.05176			-28.0762	0
	-38.147	-3.05176			-27.4658	6.10352
	-37.8418	3.05176			-27.4658	0
	-37.8418	0			-27.771	-3.05176
	-37.8418	0			-27.771	0
	-37.5366	3.05176			-27.771	0
	-37.8418	-3.05176			-27.771	0
	-37.8418	0			-28.0762	-3.05176
	-37.2314	6.10352			-27.4658	6.10352
	-37.8418	-6.10352			-27.771	-3.05176
	-37.2314	6.10352			-27.771	0
	-37.8418	-6.10352			-27.771	0
	-37.2314	6.10352			-27.771	0
	-37.2314	0			-27.4658	3.05176
	-37.2314	0			-27.4658	0
	-37.2314	0			-27.1606	3.05176
	-37.2314	0			-27.4658	-3.05176
	-36.9263	3.05176			-27.4658	0
	-37.2314	-3.05176			-27.1606	3.05176
	-37.2314	0			-27.1606	0
	-36.9263	3.05176			-27.1606	0
	-36.9263	0			-27.4658	-3.05176
	-37.2314	-3.05176			-27.4658	0
	-36.6211	6.10352			-26.8555	6.10352
	-36.9263	-3.05176			-27.4658	-6.10352
	-36.6211	3.05176			-27.4658	0
	-36.6211	0			-27.4658	0
	-36.6211	0			-27.4658	0
	-36.6211	0			-27.1606	3.05176
	-36.9263	-3.05176			-27.4658	-3.05176
	-36.6211	3.05176			-27.1606	3.05176
	-36.3159	3.05176			-27.1606	0
	-36.6211	-3.05176			-27.771	-6.10352
	-36.0107	6.10352			-27.1606	6.10352
	-36.6211	-6.10352			-27.1606	0
	-36.3159	3.05176			-27.4658	-3.05176
	-36.3159	0			-27.1606	3.05176
	-36.3159	0			-27.1606	0
	-36.3159	0			-27.1606	0
	-35.7056	6.10352			-27.1606	0
	-36.0107	-3.05176			-27.1606	0
	-35.7056	3.05176			-26.8555	3.05176
	-36.0107	-3.05176			-26.8555	0
	-35.7056	3.05176			-26.8555	0
	-35.7056	0			-27.1606	-3.05176
	-36.0107	-3.05176			-26.8555	3.05176
	-35.7056	3.05176			-27.1606	-3.05176
	-35.7056	0			-26.2451	9.15527
	-35.7056	0			-26.5503	-3.05176
	-35.4004	3.05176			-26.5503	0
	-35.4004	0			-26.5503	0
	-35.4004	0			-26.5503	0
	-35.4004	0			-26.2451	3.05176
	-35.4004	0			-26.5503	-3.05176
	-35.0952	3.05176			-26.8555	-3.05176
	-35.4004	-3.05176			-26.5503	3.05176
	-35.0952	3.05176			-26.5503	0
	-35.0952	0			-26.2451	3.05176
	-34.79	3.05176			-26.2451	0
	-34.79	0			-26.2451	0
	-35.0952	-3.05176			-26.5503	-3.05176
	-34.79	3.05176			-26.2451	3.05176
	-34.79	0			-26.5503	-3.05176
	-34.79	0			-25.9399	6.10352
	-34.4849	3.05176			-25.9399	0
	-34.4849	0			-25.9399	0
	-34.4849	0			-25.9399	0
	-34.79	-3.05176			-25.6348	3.05176
	-33.8745	9.15527			-25.6348	0
	-34.1797	-3.05176			-25.9399	-3.05176
	-34.1797	0			-25.9399	0
	-34.1797	0			-25.6348	3.05176
	-34.4849	-3.05176			-25.6348	0
	-34.1797	3.05176			-25.9399	-3.05176
	-33.8745	3.05176			-25.6348	3.05176
	-33.5693	3.05176			-25.9399	-3.05176
	-33.8745	-3.05176			-25.6348	3.05176
	-33.5693	3.05176			-25.6348	0
	-33.8745	-3.05176			-25.9399	-3.05176
	-33.5693	3.05176			-25.3296	6.10352
	-33.8745	-3.05176			-25.6348	-3.05176
	-33.5693	3.05176			-25.3296	3.05176
	-33.8745	-3.05176			-25.6348	-3.05176
	-33.2642	6.10352			-25.3296	3.05176
	-33.2642	0			-25.0244	3.05176
	-33.2642	0			-25.6348	-6.10352
	-32.959	3.05176			-25.3296	3.05176
	-33.5693	-6.10352			-25.0244	3.05176
	-33.2642	3.05176			-25.3296	-3.05176
	-32.959	3.05176			-25.0244	3.05176
	-32.6538	3.05176			-25.0244	0
	-32.6538	0			-25.0244	0
	-32.6538	0			-25.0244	0
	-32.959	-3.05176			-25.0244	0
	-32.6538	3.05176			-24.7192	3.05176
	-32.959	-3.05176			-25.0244	-3.05176
	-32.6538	3.05176			-24.4141	6.10352
	-32.6538	0			-24.7192	-3.05176
	-32.3486	3.05176			-25.0244	-3.05176
	-32.3486	0			-24.4141	6.10352
	-32.0435	3.05176			-24.7192	-3.05176
	-32.3486	-3.05176			-24.4141	3.05176
	-32.3486	0			-24.7192	-3.05176
	-32.0435	3.05176			-24.7192	0
	-32.0435	0			-24.4141	3.05176
	-31.7383	3.05176			-24.4141	0
	-31.4331	3.05176			-24.1089	3.05176
	-31.4331	0			-24.1089	0
	-31.7383	-3.05176			-24.1089	0
	-31.4331	3.05176			-24.7192	-6.10352
	-31.4331	0			-24.1089	6.10352
	-31.4331	0			-23.4985	6.10352
	-31.1279	3.05176			-23.8037	-3.05176
	-31.1279	0			-23.8037	0
	-30.8228	3.05176			-23.8037	0
	-30.8228	0			-24.1089	-3.05176
	-30.5176	3.05176			-23.8037	3.05176
	-30.8228	-3.05176			-24.1089	-3.05176
	-30.8228	0			-23.8037	3.05176
	-31.1279	-3.05176			-23.4985	3.05176
	-30.8228	3.05176			-23.8037	-3.05176
	-30.5176	3.05176			-23.4985	3.05176
	-30.5176	0			-23.1934	3.05176
	-30.5176	0			-23.4985	-3.05176
	-30.5176	0			-23.4985	0
	-30.2124	3.05176			-23.4985	0
	-30.5176	-3.05176			-23.1934	3.05176
	-30.5176	0			-23.1934	0
	-30.2124	3.05176			-23.1934	0
	-30.2124	0			-22.8882	3.05176
	-30.2124	0			-22.583	3.05176
	-29.9072	3.05176			-23.1934	-6.10352
	-29.9072	0			-22.583	6.10352
	-30.2124	-3.05176			-22.583	0
	-29.9072	3.05176			-22.583	0
	-30.2124	-3.05176			-22.8882	-3.05176
	-29.9072	3.05176			-22.583	3.05176
	-29.9072	0			-22.8882	-3.05176
	-29.9072	0			-22.583	3.05176
	-29.6021	3.05176			-21.9727	6.10352
	-29.6021	0			-22.2778	-3.05176
	-29.9072	-3.05176			-22.583	-3.05176
	-29.9072	0			-22.2778	3.05176
	-29.9072	0			-21.9727	3.05176
	-29.6021	3.05176			-21.9727	0
	-29.6021	0			-21.6675	3.05176
	-29.6021	0			-21.6675	0
	-29.2969	3.05176			-21.3623	3.05176
	-29.2969	0			-21.3623	0
	-29.6021	-3.05176			-21.3623	0
	-29.2969	3.05176			-21.0571	3.05176
	-29.6021	-3.05176			-20.752	3.05176
	-29.6021	0			-21.0571	-3.05176
	-28.9917	6.10352			-20.752	3.05176
	-28.9917	0			-20.4468	3.05176
	-28.9917	0			-20.1416	3.05176
	-29.2969	-3.05176			-20.1416	0
	-28.9917	3.05176			-19.8364	3.05176
	-28.9917	0			-19.8364	0
	-28.6865	3.05176			-19.8364	0
	-28.9917	-3.05176			-19.5313	3.05176
	-28.3813	6.10352			-19.2261	3.05176
	-28.6865	-3.05176			-18.6157	6.10352
	-28.3813	3.05176			-18.6157	0
	-28.6865	-3.05176			-18.3105	3.05176
	-28.3813	3.05176			-18.3105	0
	-28.3813	0			-18.0054	3.05176
	-28.3813	0			-17.7002	3.05176
	-28.6865	-3.05176			-17.7002	0
	-28.3813	3.05176			-16.7847	9.15527
	-28.3813	0			-16.4795	3.05176
	-28.3813	0			-15.8691	6.10352
	-28.3813	0			-15.8691	0
	-28.3813	0			-15.8691	0
	-28.0762	3.05176			-14.9536	9.15527
	-28.0762	0			-14.3433	6.10352
	-28.3813	-3.05176			-14.0381	3.05176
	-28.3813	0			-13.4277	6.10352
	-28.3813	0			-13.1226	3.05176
	-28.0762	3.05176			-12.207	9.15527
	-28.0762	0			-11.5967	6.10352
	-28.0762	0			-11.2915	3.05176
	-27.4658	6.10352			-10.6812	6.10352
	-28.0762	-6.10352			-9.46045	12.207
	-27.771	3.05176			-8.23975	12.207
	-27.771	0			-6.71387	15.2588
	-27.4658	3.05176			-5.18799	15.2588
	-28.0762	-6.10352			-2.74658	24.4141
	-27.771	3.05176			-0.30518	24.4141
	-27.4658	3.05176			2.44141	27.4658
	-27.4658	0			5.79834	33.5693
	-27.1606	3.05176			10.6812	48.8281
	-27.771	-6.10352			15.8691	51.8799
	-27.771	0			22.583	67.1387
	-27.4658	3.05176			29.9072	73.2422
	-27.4658	0			36.9263	70.1904
	-26.8555	6.10352			43.6401	67.1387
	-27.1606	-3.05176			49.1333	54.9316
	-26.8555	3.05176			52.7954	36.6211
	-27.1606	-3.05176			54.6265	18.3105
	-27.1606	0			55.2368	6.10352
	-26.8555	3.05176			54.0161	-12.207
	-26.8555	0			51.5747	-24.4141
	-26.2451	6.10352			48.2178	-33.5693
	-26.8555	-6.10352			45.166	-30.5176
	-26.2451	6.10352			40.8935	-42.7246
	-26.2451	0			36.9263	-39.6729
	-26.2451	0			33.2642	-36.6211
	-26.5503	-3.05176			29.9072	-33.5693
	-26.2451	3.05176			26.5503	-33.5693
	-25.9399	3.05176			23.4985	-30.5176
	-26.2451	-3.05176			21.0571	-24.4141
	-25.9399	3.05176			18.0054	-30.5176
	-25.6348	3.05176			15.2588	-27.4658
	-25.6348	0			12.8174	-24.4141
	-25.9399	-3.05176			10.376	-24.4141
	-25.6348	3.05176			7.93457	-24.4141
	-25.9399	-3.05176			5.18799	-27.4658
	-25.3296	6.10352			3.05176	-21.3623
	-25.6348	-3.05176			0	-30.5176
	-25.6348	0			-2.44141	-24.4141
	-25.6348	0			-5.18799	-27.4658
	-25.0244	6.10352			-7.32422	-21.3623
	-25.6348	-6.10352			-10.0708	-27.4658
	-25.6348	0			-12.8174	-27.4658
	-25.3296	3.05176			-15.2588	-24.4141
	-25.3296	0			-17.7002	-24.4141
	-25.3296	0			-20.4468	-27.4658
	-25.3296	0			-22.8882	-24.4141
	-25.0244	3.05176			-25.0244	-21.3623
	-25.3296	-3.05176			-26.8555	-18.3105
	-24.7192	6.10352			-29.2969	-24.4141
	-25.0244	-3.05176			-30.8228	-15.2588
	-24.7192	3.05176			-32.6538	-18.3105
	-24.7192	0			-33.5693	-9.15527
	-24.7192	0			-35.4004	-18.3105
	-24.4141	3.05176			-36.6211	-12.207
	-24.7192	-3.05176			-37.2314	-6.10352
	-24.7192	0			-38.147	-9.15527
	-24.7192	0			-39.0625	-9.15527
	-24.4141	3.05176			-39.3677	-3.05176
	-24.4141	0			-39.978	-6.10352
	-23.8037	6.10352			-40.5884	-6.10352
	-23.8037	0			-40.8936	-3.05176
	-23.8037	0			-41.1987	-3.05176
	-23.8037	0			-41.1987	0
	-24.1089	-3.05176			-41.8091	-6.10352
	-23.8037	3.05176			-42.1143	-3.05176
	-23.8037	0			-41.8091	3.05176
	-23.4985	3.05176			-42.7246	-9.15527
	-23.8037	-3.05176			-42.7246	0
	-24.1089	-3.05176			-43.0298	-3.05176
	-23.8037	3.05176			-43.335	-3.05176
	-23.4985	3.05176			-43.335	0
	-23.1934	3.05176			-43.9453	-6.10352
	-23.1934	0			-44.5557	-6.10352
	-23.4985	-3.05176			-44.2505	3.05176
	-23.4985	0			-44.5557	-3.05176
	-23.4985	0			-44.5557	0
	-23.1934	3.05176			-44.8608	-3.05176
	-23.1934	0			-44.8608	0
	-22.8882	3.05176			-45.166	-3.05176
	-23.1934	-3.05176			-45.4712	-3.05176
	-22.8882	3.05176			-44.8608	6.10352
	-23.1934	-3.05176			-45.166	-3.05176
	-22.2778	9.15527			-45.7764	-6.10352
	-22.583	-3.05176			-45.7764	0
	-22.8882	-3.05176			-45.7764	0
	-22.583	3.05176			-46.3867	-6.10352
	-22.2778	3.05176			-46.3867	0
	-22.2778	0			-46.9971	-6.10352
	-21.6675	6.10352			-46.9971	0
	-21.9727	-3.05176			-47.3022	-3.05176
	-21.3623	6.10352			-47.3022	0
	-21.3623	0			-47.3022	0
	-21.3623	0			-47.6074	-3.05176
	-21.3623	0			-47.6074	0
	-20.752	6.10352			-48.2178	-6.10352
	-21.0571	-3.05176			-47.6074	6.10352
	-20.752	3.05176			-47.9126	-3.05176
	-20.752	0			-49.1333	-12.207
	-20.4468	3.05176			-48.5229	6.10352
	-20.752	-3.05176			-48.5229	0
	-20.4468	3.05176			-49.1333	-6.10352
	-20.4468	0			-49.4385	-3.05176
	-20.1416	3.05176			-49.7437	-3.05176
	-20.1416	0			-49.4385	3.05176
	-19.8364	3.05176			-50.0488	-6.10352
	-19.5313	3.05176			-49.7437	3.05176
	-19.5313	0			-49.7437	0
	-18.9209	6.10352			-50.0488	-3.05176
	-19.2261	-3.05176			-50.0488	0
	-18.9209	3.05176			-50.6592	-6.10352
	-18.3105	6.10352			-50.354	3.05176
	-18.6157	-3.05176			-50.354	0
	-18.0054	6.10352			-50.354	0
	-17.7002	3.05176			-50.354	0
	-17.7002	0			-50.6592	-3.05176
	-16.7847	9.15527			-50.9644	-3.05176
	-15.8691	9.15527			-50.9644	0
	-15.8691	0			-51.2695	-3.05176
	-15.2588	6.10352			-51.2695	0
	-15.2588	0			-50.9644	3.05176
	-14.3433	9.15527			-51.5747	-6.10352
	-13.7329	6.10352			-51.2695	3.05176
	-13.1226	6.10352			-51.5747	-3.05176
	-11.9019	12.207			-51.5747	0
	-11.2915	6.10352			-51.8799	-3.05176
	-10.0708	12.207			-51.5747	3.05176
	-8.54492	15.2588			-51.8799	-3.05176
	-7.01904	15.2588			-51.5747	3.05176
	-5.18799	18.3105			-51.5747	0
	-3.35693	18.3105			-51.5747	0
	-0.30518	30.5176			-51.8799	-3.05176
	2.74658	30.5176			-52.1851	-3.05176
	6.10352	33.5693			-52.1851	0
	10.6812	45.7764			-52.1851	0
	15.2588	45.7764			-52.4902	-3.05176
	20.4468	51.8799			-52.1851	3.05176
	25.3296	48.8281			-52.1851	0
	29.602	42.7246			-52.4902	-3.05176
	33.8745	42.7246			-51.8799	6.10352
	36.6211	27.4658			-52.1851	-3.05176
	38.147	15.2588			-52.1851	0
	39.0625	9.15527			-52.4902	-3.05176
	38.4522	-6.10352			-52.4902	0
	38.147	-3.05176			-52.7954	-3.05176
	36.6211	-15.2588			-52.1851	6.10352
	34.79	-18.3105			-52.4902	-3.05176
	32.959	-18.3105			-52.4902	0
	30.2124	-27.4658			-52.7954	-3.05176
	28.0762	-21.3623			-52.4902	3.05176
	25.3296	-27.4658			-53.1006	-6.10352
	22.8882	-24.4141			-52.4902	6.10352
	20.1416	-27.4658			-52.4902	0
	18.0054	-21.3623			-52.4902	0
	15.8691	-21.3623			-52.4902	0
	13.4277	-24.4141			-52.4902	0
	11.9019	-15.2588			-52.4902	0
	9.46045	-24.4141			-52.4902	0
	7.32422	-21.3623			-52.7954	-3.05176
	5.18799	-21.3623			-52.7954	0
	3.35693	-18.3105			-52.4902	3.05176
	1.52588	-18.3105			-52.4902	0
	0	-15.2588			-52.1851	3.05176
	-1.83105	-18.3105			-52.7954	-6.10352
	-3.66211	-18.3105			-53.1006	-3.05176
	-5.49316	-18.3105			-52.4902	6.10352
	-7.32422	-18.3105			-53.4058	-9.15527
	-8.54492	-12.207			-52.4902	9.15527
	-10.376	-18.3105			-52.7954	-3.05176
	-11.9019	-15.2588			-52.7954	0
	-13.1226	-12.207			-52.7954	0
	-14.6484	-15.2588			-52.7954	0
	-16.7847	-21.3623			-52.7954	0
	-18.3105	-15.2588			-52.7954	0
	-19.5313	-12.207			-52.7954	0
	-20.752	-12.207			-52.4902	3.05176
	-21.9727	-12.207			-52.4902	0
	-23.4985	-15.2588			-52.4902	0
	-24.7192	-12.207			-52.7954	-3.05176
	-25.6348	-9.15527			-52.7954	0
	-26.5503	-9.15527			-53.1006	-3.05176
	-27.4658	-9.15527			-52.4902	6.10352
	-28.0762	-6.10352			-53.1006	-6.10352
	-28.6865	-6.10352			-52.7954	3.05176
	-29.9072	-12.207			-53.1006	-3.05176
	-30.2124	-3.05176			-52.7954	3.05176
	-30.8228	-6.10352			-52.1851	6.10352
	-31.1279	-3.05176			-52.7954	-6.10352
	-31.4331	-3.05176			-52.4902	3.05176
	-31.7383	-3.05176			-52.7954	-3.05176
	-32.0435	-3.05176			-52.7954	0
	-32.6538	-6.10352			-52.7954	0
	-32.6538	0			-52.7954	0
	-33.2642	-6.10352			-52.7954	0
	-33.5693	-3.05176			-52.1851	6.10352
	-34.1797	-6.10352			-52.4902	-3.05176
	-34.1797	0			-52.7954	-3.05176
	-34.1797	0			-52.7954	0
	-34.79	-6.10352			-52.7954	0
	-35.0952	-3.05176			-52.7954	0
	-35.0952	0			-52.4902	3.05176
	-35.4004	-3.05176			-52.7954	-3.05176
	-36.0107	-6.10352			-52.1851	6.10352
	-36.0107	0			-52.4902	-3.05176
	-36.0107	0			-52.4902	0
	-36.3159	-3.05176			-52.7954	-3.05176
	-36.6211	-3.05176			-52.4902	3.05176
	-36.9263	-3.05176			-52.4902	0
	-37.5366	-6.10352			-52.4902	0
	-37.2314	3.05176			-52.4902	0
	-37.2314	0			-52.1851	3.05176
	-37.5366	-3.05176			-51.8799	3.05176
	-37.5366	0			-52.7954	-9.15527
	-37.5366	0			-52.4902	3.05176
	-38.147	-6.10352			-52.4902	0
	-38.147	0			-52.4902	0
	-38.147	0			-52.1851	3.05176
	-38.7573	-6.10352			-51.8799	3.05176
	-39.0625	-3.05176			-51.8799	0
	-38.7573	3.05176			-52.1851	-3.05176
	-39.3677	-6.10352			-51.8799	3.05176
	-39.0625	3.05176			-51.8799	0
	-39.0625	0			-51.8799	0
	-39.3677	-3.05176			-52.1851	-3.05176
	-39.6729	-3.05176			-51.8799	3.05176
	-39.978	-3.05176			-51.8799	0
	-40.2832	-3.05176			-51.8799	0
	-39.978	3.05176			-51.8799	0
	-40.2832	-3.05176			-51.8799	0
	-39.978	3.05176			-51.8799	0
	-40.2832	-3.05176			-52.1851	-3.05176
	-40.2832	0			-51.5747	6.10352
	-40.8936	-6.10352			-51.5747	0
	-40.8936	0			-51.2695	3.05176
	-41.1987	-3.05176			-51.8799	-6.10352
	-41.5039	-3.05176			-51.8799	0
	-41.5039	0			-51.8799	0
	-41.1987	3.05176			-51.2695	6.10352
	-41.5039	-3.05176			-51.5747	-3.05176
	-41.5039	0			-51.5747	0
	-41.5039	0			-51.5747	0
	-41.8091	-3.05176			-51.5747	0
	-42.1143	-3.05176			-51.2695	3.05176
	-42.1143	0			-51.2695	0
	-42.1143	0			-51.2695	0
	-42.1143	0			-51.5747	-3.05176
	-42.4194	-3.05176			-51.8799	-3.05176
	-42.1143	3.05176			-51.2695	6.10352
	-42.4194	-3.05176			-50.9644	3.05176
	-42.4194	0			-51.5747	-6.10352
	-42.4194	0			-51.2695	3.05176
	-42.7246	-3.05176			-51.2695	0
	-42.4194	3.05176			-50.9644	3.05176
	-43.0298	-6.10352			-50.9644	0
	-42.4194	6.10352			-51.2695	-3.05176
	-42.1143	3.05176			-50.9644	3.05176
	-42.7246	-6.10352			-50.6592	3.05176
	-42.7246	0			-50.6592	0
	-43.0298	-3.05176			-50.6592	0
	-42.7246	3.05176			-50.6592	0
	-43.335	-6.10352			-50.6592	0
	-43.0298	3.05176			-50.6592	0
	-43.0298	0			-50.354	3.05176
	-43.0298	0			-50.6592	-3.05176
	-43.0298	0			-50.6592	0
	-43.335	-3.05176			-50.354	3.05176
	-43.6401	-3.05176			-50.354	0
	-43.6401	0			-50.6592	-3.05176
	-43.335	3.05176			-50.354	3.05176
	-43.335	0			-50.354	0
	-43.0298	3.05176			-50.0488	3.05176
	-43.335	-3.05176			-50.354	-3.05176
	-43.335	0			-50.354	0
	-43.335	0			-50.354	0
	-43.6401	-3.05176			-49.7437	6.10352
	-43.6401	0			-49.7437	0
	-43.9453	-3.05176			-50.0488	-3.05176
	-43.335	6.10352			-50.0488	0
	-43.0298	3.05176			-49.7437	3.05176
	-43.0298	0			-49.7437	0
	-43.335	-3.05176			-49.7437	0
	-43.9453	-6.10352			-49.4385	3.05176
	-43.335	6.10352			-49.4385	0
	-43.6401	-3.05176			-49.4385	0
	-43.9453	-3.05176			-49.4385	0
	-43.335	6.10352			-49.7437	-3.05176
	-43.335	0			-49.4385	3.05176
	-43.335	0			-49.7437	-3.05176
	-43.0298	3.05176			-49.7437	0
	-43.9453	-9.15527			-49.4385	3.05176
	-43.9453	0			-49.1333	3.05176
	-43.6401	3.05176			-49.4385	-3.05176
	-43.335	3.05176			-49.4385	0
	-43.6401	-3.05176			-49.4385	0
	-43.6401	0			-48.5229	9.15527
	-43.335	3.05176			-49.1333	-6.10352
	-43.335	0			-48.5229	6.10352
	-43.6401	-3.05176			-49.1333	-6.10352
	-43.0298	6.10352			-48.5229	6.10352
	-43.335	-3.05176			-49.1333	-6.10352
	-43.335	0			-48.5229	6.10352
	-43.0298	3.05176			-48.2178	3.05176
	-43.335	-3.05176			-48.5229	-3.05176
	-42.7246	6.10352			-48.5229	0
	-43.0298	-3.05176			-47.9126	6.10352
	-43.335	-3.05176			-48.2178	-3.05176
	-43.335	0			-47.9126	3.05176
	-43.6401	-3.05176			-48.2178	-3.05176
	-43.335	3.05176			-48.2178	0
	-43.0298	3.05176			-48.2178	0
	-43.0298	0			-47.9126	3.05176
	-43.0298	0			-47.9126	0
	-43.0298	0			-48.2178	-3.05176
	-42.7246	3.05176			-47.6074	6.10352
	-42.7246	0			-47.6074	0
	-43.335	-6.10352			-47.9126	-3.05176
	-43.0298	3.05176			-47.3022	6.10352
	-43.0298	0			-47.6074	-3.05176
	-42.7246	3.05176			-47.6074	0
	-43.0298	-3.05176			-47.6074	0
	-42.4194	6.10352			-47.6074	0
	-42.7246	-3.05176			-47.6074	0
	-43.0298	-3.05176			-46.9971	6.10352
[truncated: 3,463 more rows]
[truncated: 4 more columns]

## Sheet: Figure 8
Figure 8A
Numbe of AP's		Naive																				Morphine																				Morphine + NaB
	1x Rheobase	1	1	1	1	1	1	1	1	1	1	1										1	2	1	1	2	1	1	1													1	1	1	1	1	1	1	1
	2x Rheobase	1	1	1	5	1	1	1	1	1	1	1										1	6	1	2	8	2	3	2													6	3	3	2	1	1	3	2
	3x Rheobase	1	1	2	4	1	1	1	1	4	1	1										1	8	1	5	10	4	6	6													10	5	7	5	1	1	8	4
Figure 8B	Treatment	No Butyrate								Butyrate
Change in Max dV/dT (%)	Saline	1.25313	13.6207	15.641	0.001	0.01				8.51789	3.77778	0.01	0.01	0.01
	Morphine	19.4489	38.7255	33.9286	33.2432	20.2128				12.0482	34.9593	23.1481	39.2857	25.9109	35.9288	45.2632
	Morphine	Trace	dV/dT			Morphine + Butyrate	Trace	dV/dT
Figure 8C		-65.0024	0				-62.2559	0
		-65.3076	-3.05176				-62.2559	0
		-64.6973	6.10352				-62.2559	0
		-65.0024	-3.05176				-62.2559	0
		-64.6973	3.05176				-61.9507	3.05176
		-65.0024	-3.05176				-61.9507	0
		-65.0024	0				-61.9507	0
		-65.3076	-3.05176				-61.9507	0
		-65.0024	3.05176				-61.9507	0
		-64.6973	3.05176				-62.2559	-3.05176
		-64.6973	0				-61.9507	3.05176
		-64.6973	0				-61.9507	0
		-64.6973	0				-62.2559	-3.05176
		-65.3076	-6.10352				-61.9507	3.05176
		-64.3921	9.15527				-61.6455	3.05176
		-65.3076	-9.15527				-62.2559	-6.10352
		-65.3076	0				-61.9507	3.05176
		-65.0024	3.05176				-62.2559	-3.05176
		-65.0024	0				-61.9507	3.05176
		-65.0024	0				-61.9507	0
		-64.6973	3.05176				-61.9507	0
		-64.6973	0				-61.9507	0
		-65.0024	-3.05176				-61.9507	0
		-65.0024	0				-61.9507	0
		-65.0024	0				-61.9507	0
		-65.3076	-3.05176				-62.561	-6.10352
		-64.6973	6.10352				-62.2559	3.05176
		-64.0869	6.10352				-61.9507	3.05176
		-62.561	15.2588				-61.6455	3.05176
		-60.73	18.3105				-61.9507	-3.05176
		-58.8989	18.3105				-62.2559	-3.05176
		-57.0679	18.3105				-61.9507	3.05176
		-55.2368	18.3105				-61.6455	3.05176
		-53.7109	15.2588				-60.1196	15.2588
		-52.4902	12.207				-58.8989	12.207
		-50.6592	18.3105				-57.373	15.2588
		-49.1333	15.2588				-54.9316	24.4141
		-47.6074	15.2588				-53.4058	15.2588
		-46.9971	6.10352				-51.8799	15.2588
		-45.4712	15.2588				-50.6592	12.207
		-45.166	3.05176				-49.4385	12.207
		-43.9453	12.207				-48.2178	12.207
		-43.0298	9.15527				-46.6919	15.2588
		-42.4194	6.10352				-45.4712	12.207
		-41.5039	9.15527				-45.166	3.05176
		-40.5884	9.15527				-43.6401	15.2588
		-39.6729	9.15527				-42.7246	9.15527
		-39.0625	6.10352				-41.8091	9.15527
		-38.4521	6.10352				-40.5884	12.207
		-37.8418	6.10352				-39.978	6.10352
		-36.6211	12.207				-39.3677	6.10352
		-36.6211	0				-38.4521	9.15527
		-35.4004	12.207				-36.9263	15.2588
		-34.79	6.10352				-36.6211	3.05176
		-34.1797	6.10352				-35.4004	12.207
		-33.5693	6.10352				-34.1797	12.207
		-33.2642	3.05176				-34.1797	0
		-32.3486	9.15527				-33.5693	6.10352
		-32.0435	3.05176				-32.959	6.10352
		-31.1279	9.15527				-31.7383	12.207
		-30.5176	6.10352				-31.4331	3.05176
		-29.6021	9.15527				-30.2124	12.207
		-29.2969	3.05176				-29.2969	9.15527
		-28.6865	6.10352				-29.2969	0
		-28.0762	6.10352				-28.0762	12.207
		-27.1606	9.15527				-27.4658	6.10352
		-26.2451	9.15527				-26.8555	6.10352
		-25.3296	9.15527				-25.9399	9.15527
		-24.7192	6.10352				-24.7192	12.207
		-23.8037	9.15527				-24.1089	6.10352
		-22.583	12.207				-22.8882	12.207
		-21.9727	6.10352				-21.9727	9.15527
		-20.752	12.207				-21.3623	6.10352
		-19.8364	9.15527				-20.1416	12.207
		-18.3105	15.2588				-18.9209	12.207
		-16.4795	18.3105				-17.7002	12.207
		-14.0381	24.4141				-15.564	21.3623
		-11.2915	27.4658				-13.1226	24.4141
		-7.93457	33.5693				-11.9019	12.207
		-3.35693	45.7764				-8.54492	33.5693
		3.05176	64.0869				-5.18799	33.5693
		11.5967	85.4492				-0.30518	48.8281
		21.6675	100.708				5.79834	61.0352
		31.4331	97.6562				13.1226	73.2422
		40.2832	88.501				22.583	94.6045
		46.6919	64.0869				31.1279	85.4492
		51.2695	45.7764				40.2832	91.5527
		52.4902	12.207				46.9971	67.1387
		52.4902	0				52.7954	57.9834
		51.8799	-6.10352				55.542	27.4658
		50.354	-15.2588				56.7627	12.207
		48.523	-18.3105				57.0679	3.05176
		46.6919	-18.3105				56.1523	-9.15527
		44.8608	-18.3105				54.9316	-12.207
		43.0298	-18.3105				53.1006	-18.3105
		40.8935	-21.3623				50.9644	-21.3623
		39.0625	-18.3105				49.1333	-18.3105
		36.9263	-21.3623				46.6919	-24.4141
		34.1797	-27.4658				44.8608	-18.3105
		31.4331	-27.4658				43.0298	-18.3105
		28.6865	-27.4658				41.5039	-15.2588
		26.2451	-24.4141				39.3677	-21.3623
		23.1934	-30.5176				37.8418	-15.2588
		19.8364	-33.5693				36.0107	-18.3105
		17.0898	-27.4658				34.4849	-15.2588
		13.4277	-36.6211				32.3486	-21.3623
		10.6812	-27.4658				30.8227	-15.2588
		8.54492	-21.3623				28.9917	-18.3105
		5.18799	-33.5693				27.1606	-18.3105
		2.74658	-24.4141				25.6348	-15.2588
		0.915527	-18.3105				23.1934	-24.4141
		-1.83105	-27.4658				21.6675	-15.2588
		-4.27246	-24.4141				19.2261	-24.4141
		-6.40869	-21.3623				17.395	-18.3105
		-9.46045	-30.5176				15.564	-18.3105
		-11.9019	-24.4141				13.4277	-21.3623
		-13.7329	-18.3105				11.5967	-18.3105
		-16.4795	-27.4658				9.46045	-21.3623
		-18.3105	-18.3105				7.93457	-15.2588
		-20.4468	-21.3623				6.40869	-15.2588
		-22.8882	-24.4141				3.96728	-24.4141
		-25.3296	-24.4141				2.44141	-15.2588
		-27.1606	-18.3105				0.305176	-21.3623
		-29.2969	-21.3623				-0.91553	-12.207
		-30.8228	-15.2588				-2.74658	-18.3105
		-32.0435	-12.207				-5.18799	-24.4141
		-33.8745	-18.3105				-7.01904	-18.3105
		-35.0952	-12.207				-8.8501	-18.3105
		-36.0107	-9.15527				-11.2915	-24.4141
		-36.9263	-9.15527				-12.8174	-15.2588
		-37.5366	-6.10352				-14.9536	-21.3623
		-38.4521	-9.15527				-18.0054	-30.5176
		-39.0625	-6.10352				-19.5313	-15.2588
		-39.978	-9.15527				-21.3623	-18.3105
		-39.978	0				-23.1934	-18.3105
		-40.8936	-9.15527				-25.0244	-18.3105
		-40.5884	3.05176				-26.8555	-18.3105
		-41.8091	-12.207				-28.3813	-15.2588
		-42.1143	-3.05176				-29.9072	-15.2588
		-41.8091	3.05176				-30.5176	-6.10352
		-42.4194	-6.10352				-32.0435	-15.2588
		-42.7246	-3.05176				-32.959	-9.15527
		-43.0298	-3.05176				-33.5693	-6.10352
		-43.335	-3.05176				-34.79	-12.207
		-43.335	0				-35.4004	-6.10352
		-43.9453	-6.10352				-35.4004	0
		-43.9453	0				-36.0107	-6.10352
		-44.5557	-6.10352				-36.6211	-6.10352
		-44.8608	-3.05176				-36.6211	0
		-45.166	-3.05176				-37.2314	-6.10352
		-45.4712	-3.05176				-37.2314	0
		-45.166	3.05176				-36.9263	3.05176
		-45.4712	-3.05176				-37.2314	-3.05176
		-45.7764	-3.05176				-37.8418	-6.10352
		-45.7764	0				-37.8418	0
		-46.0815	-3.05176				-37.8418	0
		-46.0815	0				-38.4521	-6.10352
		-46.0815	0				-37.8418	6.10352
		-46.3867	-3.05176				-38.147	-3.05176
		-46.0815	3.05176				-38.4521	-3.05176
		-46.3867	-3.05176				-38.147	3.05176
		-46.6919	-3.05176				-38.4521	-3.05176
		-46.6919	0				-38.4521	0
		-46.6919	0				-38.147	3.05176
		-46.9971	-3.05176				-38.7573	-6.10352
		-46.6919	3.05176				-38.4521	3.05176
		-46.3867	3.05176				-38.4521	0
		-46.6919	-3.05176				-38.147	3.05176
		-46.6919	0				-38.7573	-6.10352
		-46.9971	-3.05176				-38.4521	3.05176
		-46.9971	0				-38.4521	0
		-46.9971	0				-38.4521	0
		-46.6919	3.05176				-38.7573	-3.05176
		-46.6919	0				-38.147	6.10352
		-47.3022	-6.10352				-38.4521	-3.05176
		-46.6919	6.10352				-38.4521	0
		-46.9971	-3.05176				-37.8418	6.10352
		-46.6919	3.05176				-38.4521	-6.10352
		-46.6919	0				-38.147	3.05176
		-46.9971	-3.05176				-38.7573	-6.10352
		-46.9971	0				-38.4521	3.05176
		-46.6919	3.05176				-38.4521	0
		-46.9971	-3.05176				-38.147	3.05176
		-46.3867	6.10352				-38.147	0
		-46.6919	-3.05176				-38.4521	-3.05176
		-46.6919	0				-38.147	3.05176
		-46.9971	-3.05176				-38.7573	-6.10352
		-46.6919	3.05176				-38.4521	3.05176
		-46.6919	0				-38.147	3.05176
		-46.9971	-3.05176				-38.4521	-3.05176
		-46.6919	3.05176				-37.8418	6.10352
		-46.3867	3.05176				-38.4521	-6.10352
		-46.3867	0				-38.147	3.05176
		-46.0815	3.05176				-39.0625	-9.15527
		-46.0815	0				-38.7573	3.05176
		-46.3867	-3.05176				-38.4521	3.05176
		-46.3867	0				-38.4521	0
		-46.3867	0				-38.147	3.05176
		-46.3867	0				-38.147	0
		-46.0815	3.05176				-38.4521	-3.05176
		-45.7764	3.05176				-38.4521	0
		-46.3867	-6.10352				-38.147	3.05176
		-45.7764	6.10352				-38.4521	-3.05176
		-46.3867	-6.10352				-38.4521	0
		-46.0815	3.05176				-38.147	3.05176
		-45.7764	3.05176				-38.147	0
		-45.7764	0				-37.8418	3.05176
		-45.7764	0				-38.147	-3.05176
		-45.4712	3.05176				-37.8418	3.05176
		-45.4712	0				-38.4521	-6.10352
		-45.7764	-3.05176				-38.147	3.05176
		-45.4712	3.05176				-37.5366	6.10352
		-45.4712	0				-37.8418	-3.05176
		-45.4712	0				-38.147	-3.05176
		-45.4712	0				-37.8418	3.05176
		-45.166	3.05176				-37.8418	0
		-45.166	0				-37.8418	0
		-45.166	0				-38.147	-3.05176
		-45.166	0				-38.147	0
		-45.166	0				-38.147	0
		-45.166	0				-37.8418	3.05176
		-44.8608	3.05176				-37.8418	0
		-44.8608	0				-37.8418	0
		-44.8608	0				-37.5366	3.05176
		-44.5557	3.05176				-37.2314	3.05176
		-44.8608	-3.05176				-37.5366	-3.05176
		-44.5557	3.05176				-37.5366	0
		-44.5557	0				-37.5366	0
		-44.2505	3.05176				-37.2314	3.05176
		-44.2505	0				-37.2314	0
		-44.5557	-3.05176				-37.2314	0
		-44.2505	3.05176				-37.5366	-3.05176
		-44.2505	0				-36.9263	6.10352
		-43.9453	3.05176				-36.9263	0
		-44.2505	-3.05176				-37.2314	-3.05176
		-43.6401	6.10352				-36.9263	3.05176
		-43.9453	-3.05176				-36.9263	0
		-43.6401	3.05176				-37.2314	-3.05176
		-43.9453	-3.05176				-36.6211	6.10352
		-43.9453	0				-36.3159	3.05176
		-43.6401	3.05176				-36.9263	-6.10352
		-43.335	3.05176				-36.9263	0
		-43.335	0				-36.6211	3.05176
		-43.335	0				-36.9263	-3.05176
		-43.0298	3.05176				-36.9263	0
		-43.0298	0				-36.6211	3.05176
		-43.335	-3.05176				-36.6211	0
		-43.0298	3.05176				-35.7056	9.15527
		-43.335	-3.05176				-36.6211	-9.15527
		-43.0298	3.05176				-36.0107	6.10352
		-43.0298	0				-36.3159	-3.05176
		-42.7246	3.05176				-36.3159	0
		-43.0298	-3.05176				-36.0107	3.05176
		-43.0298	0				-36.0107	0
		-42.7246	3.05176				-36.0107	0
		-42.7246	0				-36.0107	0
		-42.4194	3.05176				-36.0107	0
		-43.0298	-6.10352				-36.0107	0
		-42.7246	3.05176				-36.0107	0
		-42.1143	6.10352				-36.0107	0
		-42.4194	-3.05176				-35.7056	3.05176
		-42.1143	3.05176				-35.4004	3.05176
		-42.1143	0				-35.4004	0
		-42.7246	-6.10352				-35.4004	0
		-42.1143	6.10352				-35.4004	0
		-42.1143	0				-35.4004	0
		-42.1143	0				-35.4004	0
		-41.8091	3.05176				-35.7056	-3.05176
		-41.8091	0				-35.4004	3.05176
		-41.8091	0				-35.0952	3.05176
		-41.5039	3.05176				-34.79	3.05176
		-41.5039	0				-35.0952	-3.05176
		-41.8091	-3.05176				-35.0952	0
		-41.5039	3.05176				-34.79	3.05176
		-41.1987	3.05176				-35.4004	-6.10352
		-41.8091	-6.10352				-35.0952	3.05176
		-40.8936	9.15527				-34.4849	6.10352
		-40.8936	0				-34.4849	0
		-41.5039	-6.10352				-34.4849	0
		-40.8936	6.10352				-34.79	-3.05176
		-40.8936	0				-34.4849	3.05176
		-40.8936	0				-34.4849	0
		-40.8936	0				-34.4849	0
		-40.5884	3.05176				-34.1797	3.05176
		-40.8936	-3.05176				-34.4849	-3.05176
		-40.8936	0				-34.4849	0
		-40.2832	6.10352				-33.5693	9.15527
		-40.5884	-3.05176				-34.1797	-6.10352
		-40.5884	0				-34.4849	-3.05176
		-40.2832	3.05176				-33.8745	6.10352
		-39.978	3.05176				-33.5693	3.05176
		-40.2832	-3.05176				-34.1797	-6.10352
		-39.978	3.05176				-33.8745	3.05176
		-39.6729	3.05176				-33.8745	0
		-39.978	-3.05176				-33.8745	0
		-39.6729	3.05176				-33.8745	0
		-40.2832	-6.10352				-33.8745	0
		-39.6729	6.10352				-33.5693	3.05176
		-39.3677	3.05176				-33.5693	0
		-39.3677	0				-33.8745	-3.05176
		-39.6729	-3.05176				-33.5693	3.05176
		-39.3677	3.05176				-33.5693	0
		-39.3677	0				-33.2642	3.05176
		-39.3677	0				-33.5693	-3.05176
		-39.3677	0				-33.2642	3.05176
		-39.0625	3.05176				-33.2642	0
		-39.3677	-3.05176				-32.959	3.05176
		-39.3677	0				-33.5693	-6.10352
		-38.4521	9.15527				-33.2642	3.05176
		-38.7573	-3.05176				-33.2642	0
		-38.4521	3.05176				-33.2642	0
		-38.7573	-3.05176				-32.959	3.05176
		-38.7573	0				-33.2642	-3.05176
		-38.7573	0				-32.959	3.05176
		-39.0625	-3.05176				-32.6538	3.05176
		-38.4521	6.10352				-32.6538	0
		-38.4521	0				-32.959	-3.05176
		-38.147	3.05176				-32.3486	6.10352
		-38.4521	-3.05176				-32.3486	0
		-38.4521	0				-32.3486	0
		-38.147	3.05176				-32.0435	3.05176
		-38.147	0				-32.6538	-6.10352
		-38.147	0				-32.3486	3.05176
		-37.8418	3.05176				-32.3486	0
		-37.8418	0				-32.0435	3.05176
		-38.147	-3.05176				-32.0435	0
		-37.8418	3.05176				-32.0435	0
		-37.8418	0				-31.7383	3.05176
		-37.8418	0				-31.7383	0
		-37.8418	0				-31.4331	3.05176
		-37.8418	0				-31.7383	-3.05176
		-37.8418	0				-31.7383	0
		-37.8418	0				-31.4331	3.05176
		-37.5366	3.05176				-31.7383	-3.05176
		-37.5366	0				-30.8228	9.15527
		-36.9263	6.10352				-31.1279	-3.05176
		-36.9263	0				-31.1279	0
		-37.2314	-3.05176				-31.1279	0
		-37.2314	0				-31.1279	0
		-37.5366	-3.05176				-31.1279	0
		-37.2314	3.05176				-31.1279	0
		-36.9263	3.05176				-30.5176	6.10352
		-36.6211	3.05176				-30.8228	-3.05176
		-37.2314	-6.10352				-30.8228	0
		-36.9263	3.05176				-30.5176	3.05176
		-36.9263	0				-30.5176	0
		-36.9263	0				-30.8228	-3.05176
		-36.9263	0				-30.5176	3.05176
		-36.6211	3.05176				-30.5176	0
		-36.6211	0				-30.5176	0
		-36.9263	-3.05176				-30.2124	3.05176
		-36.3159	6.10352				-30.2124	0
		-36.3159	0				-30.2124	0
		-36.6211	-3.05176				-30.5176	-3.05176
		-36.6211	0				-30.2124	3.05176
		-36.9263	-3.05176				-30.2124	0
		-36.6211	3.05176				-29.9072	3.05176
		-36.3159	3.05176				-30.2124	-3.05176
		-36.0107	3.05176				-30.2124	0
		-36.3159	-3.05176				-29.6021	6.10352
		-36.3159	0				-29.9072	-3.05176
		-36.0107	3.05176				-29.9072	0
		-36.0107	0				-29.9072	0
		-36.0107	0				-30.2124	-3.05176
		-36.3159	-3.05176				-29.9072	3.05176
		-36.3159	0				-30.2124	-3.05176
		-36.0107	3.05176				-29.9072	3.05176
		-36.3159	-3.05176				-29.6021	3.05176
		-35.7056	6.10352				-29.6021	0
		-35.4004	3.05176				-29.6021	0
		-35.7056	-3.05176				-29.6021	0
		-35.7056	0				-29.2969	3.05176
		-35.4004	3.05176				-29.9072	-6.10352
		-35.4004	0				-29.2969	6.10352
		-35.7056	-3.05176				-29.2969	0
		-35.7056	0				-28.6865	6.10352
		-35.4004	3.05176				-28.6865	0
		-35.4004	0				-28.6865	0
		-35.7056	-3.05176				-29.2969	-6.10352
		-35.7056	0				-28.9917	3.05176
		-35.7056	0				-28.6865	3.05176
		-35.4004	3.05176				-28.9917	-3.05176
		-35.7056	-3.05176				-28.3813	6.10352
		-35.0952	6.10352				-28.0762	3.05176
		-35.4004	-3.05176				-28.3813	-3.05176
		-35.0952	3.05176				-28.3813	0
		-35.0952	0				-28.0762	3.05176
		-35.4004	-3.05176				-28.0762	0
		-35.7056	-3.05176				-28.3813	-3.05176
		-35.4004	3.05176				-28.0762	3.05176
		-35.0952	3.05176				-28.0762	0
		-35.0952	0				-27.771	3.05176
		-34.79	3.05176				-27.4658	3.05176
		-34.79	0				-27.771	-3.05176
		-34.79	0				-27.771	0
		-35.0952	-3.05176				-27.4658	3.05176
		-34.79	3.05176				-27.4658	0
		-34.79	0				-27.4658	0
		-34.79	0				-27.4658	0
		-34.79	0				-26.8555	6.10352
		-34.4849	3.05176				-27.1606	-3.05176
		-34.4849	0				-27.1606	0
		-34.4849	0				-26.8555	3.05176
		-34.4849	0				-26.8555	0
		-34.4849	0				-26.8555	0
		-34.4849	0				-26.5503	3.05176
		-34.4849	0				-26.5503	0
		-34.1797	3.05176				-26.2451	3.05176
		-34.1797	0				-26.2451	0
		-34.4849	-3.05176				-25.9399	3.05176
		-34.1797	3.05176				-26.2451	-3.05176
		-34.4849	-3.05176				-26.2451	0
		-34.1797	3.05176				-26.2451	0
		-34.1797	0				-26.2451	0
		-33.5693	6.10352				-25.9399	3.05176
		-34.1797	-6.10352				-26.2451	-3.05176
		-33.8745	3.05176				-25.9399	3.05176
		-33.8745	0				-25.9399	0
		-33.8745	0				-25.9399	0
		-33.8745	0				-25.6348	3.05176
		-34.4849	-6.10352				-25.9399	-3.05176
		-34.4849	0				-25.9399	0
		-34.1797	3.05176				-25.6348	3.05176
		-33.5693	6.10352				-25.6348	0
		-33.5693	0				-25.6348	0
		-33.2642	3.05176				-25.3296	3.05176
		-33.8745	-6.10352				-25.3296	0
		-33.8745	0				-25.6348	-3.05176
		-33.5693	3.05176				-25.3296	3.05176
		-33.8745	-3.05176				-25.3296	0
		-33.8745	0				-25.3296	0
		-33.8745	0				-24.7192	6.10352
		-33.5693	3.05176				-25.0244	-3.05176
		-32.959	6.10352				-24.7192	3.05176
		-32.959	0				-24.7192	0
		-33.2642	-3.05176				-24.7192	0
		-33.8745	-6.10352				-24.4141	3.05176
		-32.959	9.15527				-24.7192	-3.05176
		-33.2642	-3.05176				-24.4141	3.05176
		-33.5693	-3.05176				-24.4141	0
		-32.959	6.10352				-23.8037	6.10352
		-33.2642	-3.05176				-23.8037	0
		-33.2642	0				-24.4141	-6.10352
		-33.2642	0				-24.1089	3.05176
		-32.959	3.05176				-23.8037	3.05176
		-33.2642	-3.05176				-23.8037	0
		-32.6538	6.10352				-23.4985	3.05176
		-33.2642	-6.10352				-23.4985	0
		-33.2642	0				-23.4985	0
		-33.2642	0				-23.1934	3.05176
		-32.959	3.05176				-23.1934	0
		-32.6538	3.05176				-23.4985	-3.05176
		-32.3486	3.05176				-23.1934	3.05176
		-32.959	-6.10352				-23.8037	-6.10352
		-32.959	0				-23.1934	6.10352
		-32.959	0				-23.4985	-3.05176
		-32.6538	3.05176				-22.8882	6.10352
		-32.6538	0				-23.4985	-6.10352
		-32.6538	0				-23.1934	3.05176
		-32.6538	0				-23.4985	-3.05176
		-32.6538	0				-23.1934	3.05176
		-32.3486	3.05176				-22.8882	3.05176
		-32.3486	0				-22.8882	0
		-32.6538	-3.05176				-22.8882	0
		-32.6538	0				-22.583	3.05176
		-32.3486	3.05176				-22.583	0
		-32.3486	0				-22.583	0
		-32.0435	3.05176				-22.2778	3.05176
		-32.3486	-3.05176				-22.2778	0
		-32.3486	0				-22.2778	0
		-32.6538	-3.05176				-21.9727	3.05176
		-32.3486	3.05176				-21.9727	0
		-32.3486	0				-21.9727	0
		-32.3486	0				-21.6675	3.05176
		-32.0435	3.05176				-21.9727	-3.05176
		-32.6538	-6.10352				-21.3623	6.10352
		-32.3486	3.05176				-21.9727	-6.10352
		-32.3486	0				-21.3623	6.10352
		-32.3486	0				-21.3623	0
		-32.3486	0				-21.3623	0
		-32.3486	0				-21.3623	0
		-32.6538	-3.05176				-21.0571	3.05176
		-32.3486	3.05176				-20.752	3.05176
		-32.3486	0				-21.0571	-3.05176
		-32.3486	0				-20.752	3.05176
		-32.0435	3.05176				-21.0571	-3.05176
		-32.0435	0				-20.752	3.05176
		-32.0435	0				-21.0571	-3.05176
		-32.0435	0				-20.752	3.05176
		-32.3486	-3.05176				-20.4468	3.05176
		-32.0435	3.05176				-20.752	-3.05176
		-32.0435	0				-20.752	0
		-32.3486	-3.05176				-20.752	0
		-32.0435	3.05176				-20.752	0
		-31.7383	3.05176				-20.1416	6.10352
		-31.4331	3.05176				-20.1416	0
		-32.3486	-9.15527				-20.1416	0
		-32.3486	0				-20.1416	0
		-31.7383	6.10352				-20.1416	0
		-32.0435	-3.05176				-20.4468	-3.05176
		-31.7383	3.05176				-20.1416	3.05176
		-31.7383	0				-20.4468	-3.05176
		-32.0435	-3.05176				-20.4468	0
		-31.7383	3.05176				-19.8364	6.10352
		-32.0435	-3.05176				-19.8364	0
		-32.0435	0				-19.5313	3.05176
		-31.7383	3.05176				-19.8364	-3.05176
		-31.7383	0				-19.5313	3.05176
		-32.0435	-3.05176				-19.5313	0
		-31.4331	6.10352				-19.5313	0
		-31.4331	0				-18.9209	6.10352
		-31.7383	-3.05176				-19.5313	-6.10352
		-31.7383	0				-19.2261	3.05176
		-31.7383	0				-18.9209	3.05176
		-31.7383	0				-19.2261	-3.05176
		-31.4331	3.05176				-18.9209	3.05176
		-31.4331	0				-19.2261	-3.05176
		-31.4331	0				-18.6157	6.10352
		-31.1279	3.05176				-18.6157	0
		-31.7383	-6.10352				-18.6157	0
		-31.1279	6.10352				-18.3105	3.05176
		-31.1279	0				-18.3105	0
		-31.1279	0				-18.0054	3.05176
		-31.4331	-3.05176				-18.3105	-3.05176
		-31.4331	0				-18.0054	3.05176
		-31.4331	0				-18.3105	-3.05176
		-31.1279	3.05176				-18.0054	3.05176
		-30.8228	3.05176				-18.0054	0
		-31.7383	-9.15527				-18.0054	0
		-31.4331	3.05176				-17.395	6.10352
		-31.1279	3.05176				-17.7002	-3.05176
		-31.1279	0				-17.395	3.05176
		-30.8228	3.05176				-17.395	0
		-30.5176	3.05176				-17.0898	3.05176
		-30.8228	-3.05176				-16.4795	6.10352
		-30.8228	0				-16.7847	-3.05176
		-31.1279	-3.05176				-15.8691	9.15527
		-31.1279	0				-15.564	3.05176
		-31.1279	0				-15.564	0
		-31.4331	-3.05176				-15.564	0
		-31.1279	3.05176				-14.9536	6.10352
		-30.8228	3.05176				-14.9536	0
		-30.8228	0				-14.6484	3.05176
		-31.1279	-3.05176				-14.3433	3.05176
		-30.8228	3.05176				-13.4277	9.15527
		-30.8228	0				-13.7329	-3.05176
		-31.1279	-3.05176				-13.4277	3.05176
		-31.4331	-3.05176				-12.8174	6.10352
		-30.5176	9.15527				-12.207	6.10352
		-30.8228	-3.05176				-11.5967	6.10352
		-30.8228	0				-11.2915	3.05176
		-30.8228	0				-10.9863	3.05176
		-30.8228	0				-10.0708	9.15527
		-30.5176	3.05176				-9.46045	6.10352
		-30.5176	0				-8.23975	12.207
		-30.8228	-3.05176				-7.93457	3.05176
		-30.8228	0				-6.71387	12.207
		-30.8228	0				-5.49316	12.207
		-30.8228	0				-3.66211	18.3105
		-31.1279	-3.05176				-2.13623	15.2588
		-30.8228	3.05176				0	21.3623
		-30.8228	0				3.05176	30.5176
		-30.8228	0				5.79834	27.4658
		-30.8228	0				9.76562	39.6728
		-30.8228	0				13.4277	36.6211
		-30.8228	0				18.6157	51.8799
		-30.2124	6.10352				23.8037	51.8799
		-30.5176	-3.05176				28.9917	51.8799
		-30.2124	3.05176				33.8745	48.8281
		-30.2124	0				38.7573	48.8281
		-30.5176	-3.05176				42.1143	33.5693
		-30.5176	0				44.5557	24.4141
		-30.8228	-3.05176				46.0815	15.2588
		-30.5176	3.05176				46.6919	6.10352
		-30.8228	-3.05176				46.0815	-6.10352
		-30.5176	3.05176				45.7764	-3.05176
		-30.2124	3.05176				44.2505	-15.2588
		-30.2124	0				42.7246	-15.2588
		-30.2124	0				40.5884	-21.3623
		-30.8228	-6.10352				38.4522	-21.3623
		-30.2124	6.10352				36.6211	-18.3105
		-30.5176	-3.05176				34.4849	-21.3623
		-30.2124	3.05176				32.3486	-21.3623
		-30.5176	-3.05176				29.9072	-24.4141
		-30.8228	-3.05176				28.3814	-15.2588
		-30.5176	3.05176				26.5503	-18.3105
		-30.2124	3.05176				24.4141	-21.3623
		-30.2124	0				22.583	-18.3105
		-30.2124	0				20.752	-18.3105
		-30.5176	-3.05176				19.2261	-15.2588
		-30.5176	0				17.0898	-21.3623
		-30.2124	3.05176				15.2588	-18.3105
		-30.2124	0				13.4277	-18.3105
		-29.9072	3.05176				11.5967	-18.3105
		-30.2124	-3.05176				10.0708	-15.2588
		-30.2124	0				8.54492	-15.2588
		-29.9072	3.05176				7.01904	-15.2588
		-30.5176	-6.10352				5.49316	-15.2588
		-30.2124	3.05176				3.66211	-18.3105
		-30.2124	0				2.13623	-15.2588
		-29.9072	3.05176				0.610352	-15.2588
		-29.9072	0				-1.2207	-18.3105
		-29.9072	0				-2.74658	-15.2588
		-29.9072	0				-4.88281	-21.3623
		-29.6021	3.05176				-6.10352	-12.207
		-30.2124	-6.10352				-8.23975	-21.3623
		-30.2124	0				-10.376	-21.3623
		-29.9072	3.05176				-12.207	-18.3105
		-30.2124	-3.05176				-13.7329	-15.2588
		-29.9072	3.05176				-16.4795	-27.4658
		-29.6021	3.05176				-17.7002	-12.207
		-29.6021	0				-19.8364	-21.3623
		-30.2124	-6.10352				-20.752	-9.15527
		-29.9072	3.05176				-22.8882	-21.3623
		-29.9072	0				-25.0244	-21.3623
		-29.6021	3.05176				-26.5503	-15.2588
		-29.9072	-3.05176				-27.771	-12.207
		-29.9072	0				-28.6865	-9.15527
		-29.6021	3.05176				-29.6021	-9.15527
		-29.9072	-3.05176				-30.5176	-9.15527
		-29.9072	0				-31.4331	-9.15527
		-29.9072	0				-32.3486	-9.15527
		-29.9072	0				-33.2642	-9.15527
		-29.6021	3.05176				-33.2642	0
		-29.9072	-3.05176				-33.8745	-6.10352
		-29.2969	6.10352				-34.4849	-6.10352
		-30.2124	-9.15527				-35.0952	-6.10352
		-29.6021	6.10352				-34.79	3.05176
		-29.9072	-3.05176				-35.7056	-9.15527
		-29.6021	3.05176				-35.7056	0
		-29.9072	-3.05176				-35.7056	0
		-29.6021	3.05176				-36.3159	-6.10352
		-29.9072	-3.05176				-36.0107	3.05176
		-29.9072	0				-36.3159	-3.05176
		-29.9072	0				-36.6211	-3.05176
		-29.6021	3.05176				-36.6211	0
		-29.6021	0				-36.9263	-3.05176
		-29.6021	0				-36.9263	0
		-29.9072	-3.05176				-37.5366	-6.10352
		-29.9072	0				-36.9263	6.10352
		-29.9072	0				-37.2314	-3.05176
		-29.6021	3.05176				-37.2314	0
		-29.2969	3.05176				-37.2314	0
		-29.9072	-6.10352				-37.2314	0
		-29.6021	3.05176				-37.5366	-3.05176
		-29.2969	3.05176				-37.2314	3.05176
		-29.6021	-3.05176				-37.8418	-6.10352
		-29.6021	0				-37.8418	0
		-29.2969	3.05176				-37.5366	3.05176
		-29.2969	0				-37.8418	-3.05176
		-29.6021	-3.05176				-37.8418	0
		-29.2969	3.05176				-37.2314	6.10352
		-29.2969	0				-37.5366	-3.05176
		-29.6021	-3.05176				-37.5366	0
		-29.2969	3.05176				-37.8418	-3.05176
		-29.2969	0				-37.8418	0
		-29.2969	0				-37.5366	3.05176
		-29.2969	0				-38.147	-6.10352
		-28.9917	3.05176				-37.8418	3.05176
		-29.2969	-3.05176				-37.8418	0
		-29.2969	0				-37.8418	0
		-29.2969	0				-37.5366	3.05176
		-29.2969	0				-37.8418	-3.05176
		-29.2969	0				-38.147	-3.05176
		-29.2969	0				-38.147	0
		-29.2969	0				-38.147	0
		-29.2969	0				-37.8418	3.05176
		-28.6865	6.10352				-37.8418	0
		-28.6865	0				-37.8418	0
		-28.3813	3.05176				-37.8418	0
		-28.9917	-6.10352				-37.8418	0
		-28.6865	3.05176				-37.8418	0
		-28.6865	0				-38.147	-3.05176
		-29.2969	-6.10352				-38.147	0
		-28.3813	9.15527				-38.147	0
		-28.0762	3.05176				-37.8418	3.05176
		-28.3813	-3.05176				-37.5366	3.05176
		-28.6865	-3.05176				-37.5366	0
		-28.0762	6.10352				-37.8418	-3.05176
		-28.3813	-3.05176				-37.8418	0
		-28.3813	0				-37.8418	0
		-28.3813	0				-37.5366	3.05176
		-28.3813	0				-37.2314	3.05176
		-28.0762	3.05176				-37.2314	0
		-28.0762	0				-37.8418	-6.10352
		-28.3813	-3.05176				-37.5366	3.05176
		-28.0762	3.05176				-37.8418	-3.05176
		-28.0762	0				-37.2314	6.10352
		-28.3813	-3.05176				-37.5366	-3.05176
		-28.3813	0				-37.5366	0
		-28.0762	3.05176				-37.5366	0
		-28.0762	0				-37.2314	3.05176
		-28.0762	0				-37.2314	0
		-28.0762	0				-37.5366	-3.05176
		-28.3813	-3.05176				-37.5366	0
		-28.3813	0				-37.8418	-3.05176
		-28.0762	3.05176				-37.5366	3.05176
		-28.0762	0				-37.5366	0
		-28.3813	-3.05176				-37.5366	0
		-28.0762	3.05176				-37.5366	0
		-28.3813	-3.05176				-37.5366	0
		-28.0762	3.05176				-37.8418	-3.05176
		-28.0762	0				-37.5366	3.05176
		-28.0762	0				-37.5366	0
		-28.0762	0				-37.5366	0
		-28.3813	-3.05176				-37.2314	3.05176
		-28.0762	3.05176				-37.5366	-3.05176
		-28.0762	0				-37.5366	0
		-27.771	3.05176				-37.2314	3.05176
		-28.0762	-3.05176				-37.2314	0
		-27.771	3.05176				-37.5366	-3.05176
		-27.771	0				-36.9263	6.10352
		-28.0762	-3.05176				-37.5366	-6.10352
		-27.771	3.05176				-37.2314	3.05176
		-28.0762	-3.05176				-37.2314	0
		-28.0762	0				-37.5366	-3.05176
		-28.0762	0				-36.9263	6.10352
		-27.771	3.05176				-36.9263	0
		-28.0762	-3.05176				-37.2314	-3.05176
		-27.771	3.05176				-36.9263	3.05176
		-28.0762	-3.05176				-37.2314	-3.05176
		-27.771	3.05176				-37.2314	0
		-28.0762	-3.05176				-37.2314	0
		-27.771	3.05176				-36.9263	3.05176
		-27.771	0				-36.9263	0
		-27.771	0				-36.6211	3.05176
		-27.4658	3.05176				-36.6211	0
		-27.771	-3.05176				-36.9263	-3.05176
		-27.771	0				-36.9263	0
		-27.771	0				-36.9263	0
		-27.4658	3.05176				-37.2314	-3.05176
		-27.771	-3.05176				-36.6211	6.10352
		-27.4658	3.05176				-36.6211	0
		-27.771	-3.05176				-36.6211	0
		-27.4658	3.05176				-36.6211	0
		-27.771	-3.05176				-36.3159	3.05176
		-27.4658	3.05176				-36.9263	-6.10352
		-27.771	-3.05176				-36.9263	0
		-27.4658	3.05176				-36.3159	6.10352
		-27.4658	0				-36.6211	-3.05176
		-27.4658	0				-36.6211	0
		-27.771	-3.05176				-36.6211	0
		-27.4658	3.05176				-36.3159	3.05176
		-27.4658	0				-36.6211	-3.05176
		-27.1606	3.05176				-36.0107	6.10352
		-27.4658	-3.05176				-36.3159	-3.05176
		-27.771	-3.05176				-36.3159	0
		-27.4658	3.05176				-36.3159	0
		-27.771	-3.05176				-35.7056	6.10352
		-27.4658	3.05176				-36.0107	-3.05176
		-27.1606	3.05176				-36.0107	0
		-27.771	-6.10352				-36.0107	0
		-27.4658	3.05176				-36.0107	0
		-27.771	-3.05176				-36.0107	0
		-28.0762	-3.05176				-36.3159	-3.05176
		-27.771	3.05176				-36.0107	3.05176
		-27.771	0				-35.7056	3.05176
		-27.4658	3.05176				-35.7056	0
		-27.4658	0				-35.7056	0
		-27.4658	0				-35.4004	3.05176
		-27.4658	0				-35.7056	-3.05176
		-27.771	-3.05176				-35.7056	0
		-27.4658	3.05176				-35.4004	3.05176
		-28.0762	-6.10352				-35.4004	0
		-27.771	3.05176				-35.4004	0
		-27.771	0				-35.4004	0
		-27.4658	3.05176				-35.4004	0
		-27.4658	0				-34.79	6.10352
		-27.4658	0				-35.4004	-6.10352
		-28.0762	-6.10352				-35.0952	3.05176
		-27.4658	6.10352				-35.0952	0
		-27.4658	0				-35.0952	0
		-27.4658	0				-34.79	3.05176
		-27.771	-3.05176				-35.4004	-6.10352
		-27.771	0				-34.79	6.10352
		-27.771	0				-34.79	0
		-27.1606	6.10352				-34.79	0
		-26.8555	3.05176				-34.79	0
		-27.1606	-3.05176				-34.79	0
		-27.1606	0				-34.4849	3.05176
		-27.4658	-3.05176				-34.4849	0
		-27.771	-3.05176				-34.1797	3.05176
		-27.4658	3.05176				-34.1797	0
		-27.4658	0				-34.1797	0
		-27.1606	3.05176				-34.4849	-3.05176
		-26.8555	3.05176				-34.4849	0
		-26.8555	0				-34.1797	3.05176
		-27.4658	-6.10352				-34.4849	-3.05176
		-27.1606	3.05176				-34.1797	3.05176
		-27.1606	0				-33.5693	6.10352
		-27.4658	-3.05176				-33.5693	0
		-27.1606	3.05176				-33.2642	3.05176
		-26.8555	3.05176				-33.8745	-6.10352
		-26.8555	0				-33.8745	0
		-26.8555	0				-33.2642	6.10352
		-26.8555	0				-33.5693	-3.05176
		-26.8555	0				-33.2642	3.05176
		-26.5503	3.05176				-33.5693	-3.05176
		-26.8555	-3.05176				-33.2642	3.05176
		-26.8555	0				-33.5693	-3.05176
		-26.8555	0				-32.959	6.10352
		-26.8555	0				-32.959	0
		-26.5503	3.05176				-33.5693	-6.10352
		-26.8555	-3.05176				-32.959	6.10352
		-26.8555	0				-33.2642	-3.05176
		-26.8555	0				-33.2642	0
		-26.5503	3.05176				-32.3486	9.15527
		-26.5503	0				-32.3486	0
		-26.8555	-3.05176				-32.959	-6.10352
		-26.8555	0				-32.959	0
		-26.8555	0				-32.6538	3.05176
		-26.5503	3.05176				-32.6538	0
		-26.5503	0				-32.3486	3.05176
		-26.5503	0				-32.3486	0
		-26.8555	-3.05176				-32.6538	-3.05176
		-26.5503	3.05176				-32.3486	3.05176
		-26.8555	-3.05176				-32.0435	3.05176
		-26.8555	0				-32.0435	0
		-26.2451	6.10352				-32.0435	0
		-26.2451	0				-32.6538	-6.10352
		-26.5503	-3.05176				-31.7383	9.15527
		-26.2451	3.05176				-32.0435	-3.05176
		-26.8555	-6.10352				-32.0435	0
		-26.5503	3.05176				-31.7383	3.05176
		-26.8555	-3.05176				-32.0435	-3.05176
		-26.5503	3.05176				-32.0435	0
		-26.2451	3.05176				-31.4331	6.10352
		-25.9399	3.05176				-31.7383	-3.05176
		-26.5503	-6.10352				-31.7383	0
		-26.2451	3.05176				-32.0435	-3.05176
		-26.2451	0				-31.7383	3.05176
		-26.5503	-3.05176				-31.7383	0
		-26.2451	3.05176				-31.7383	0
		-25.9399	3.05176				-31.1279	6.10352
		-25.9399	0				-31.4331	-3.05176
		-26.2451	-3.05176				-31.1279	3.05176
		-26.5503	-3.05176				-31.4331	-3.05176
		-25.9399	6.10352				-31.4331	0
		-25.9399	0				-31.1279	3.05176
		-25.9399	0				-30.8228	3.05176
		-26.2451	-3.05176				-31.1279	-3.05176
		-26.2451	0				-31.1279	0
		-25.9399	3.05176				-31.1279	0
		-25.9399	0				-31.1279	0
		-25.9399	0				-31.1279	0
		-25.6348	3.05176				-30.8228	3.05176
		-25.9399	-3.05176				-30.5176	3.05176
		-25.9399	0				-30.8228	-3.05176
		-25.6348	3.05176				-30.5176	3.05176
		-25.9399	-3.05176				-30.8228	-3.05176
		-25.9399	0				-30.5176	3.05176
		-25.9399	0				-30.5176	0
		-25.6348	3.05176				-30.2124	3.05176
		-25.9399	-3.05176				-30.5176	-3.05176
		-25.6348	3.05176				-30.2124	3.05176
		-25.6348	0				-30.2124	0
		-25.9399	-3.05176				-30.2124	0
		-25.9399	0				-29.9072	3.05176
		-26.2451	-3.05176				-29.9072	0
		-25.6348	6.10352				-30.2124	-3.05176
		-25.6348	0				-29.9072	3.05176
		-25.9399	-3.05176				-29.9072	0
		-26.2451	-3.05176				-29.9072	0
		-25.9399	3.05176				-29.6021	3.05176
		-25.9399	0				-29.9072	-3.05176
		-25.6348	3.05176				-29.9072	0
		-25.6348	0				-29.6021	3.05176
		-25.6348	0				-29.6021	0
		-25.9399	-3.05176				-29.9072	-3.05176
		-25.9399	0				-29.6021	3.05176
		-25.9399	0				-29.2969	3.05176
		-26.2451	-3.05176				-29.6021	-3.05176
		-26.2451	0				-28.9917	6.10352
		-25.9399	3.05176				-29.2969	-3.05176
		-25.9399	0				-29.2969	0
		-25.9399	0				-28.6865	6.10352
		-25.6348	3.05176				-28.6865	0
		-25.9399	-3.05176				-28.6865	0
		-26.2451	-3.05176				-28.6865	0
		-26.2451	0				-28.3813	3.05176
		-25.9399	3.05176				-28.6865	-3.05176
		-25.9399	0				-28.0762	6.10352
		-25.6348	3.05176				-28.3813	-3.05176
		-25.6348	0				-28.3813	0
		-25.6348	0				-28.3813	0
		-25.6348	0				-28.3813	0
		-25.9399	-3.05176				-27.771	6.10352
		-25.9399	0				-27.771	0
		-25.6348	3.05176				-27.4658	3.05176
		-25.9399	-3.05176				-28.0762	-6.10352
		-25.9399	0				-27.771	3.05176
		-25.9399	0				-27.771	0
		-25.9399	0				-27.771	0
		-25.6348	3.05176				-27.4658	3.05176
		-25.9399	-3.05176				-27.771	-3.05176
		-25.6348	3.05176				-27.4658	3.05176
		-25.6348	0				-27.4658	0
		-25.6348	0				-27.1606	3.05176
		-25.6348	0				-27.1606	0
		-25.6348	0				-26.8555	3.05176
		-25.6348	0				-26.8555	0
		-25.3296	3.05176				-27.1606	-3.05176
		-25.3296	0				-27.1606	0
		-25.3296	0				-26.8555	3.05176
		-25.9399	-6.10352				-26.8555	0
		-25.3296	6.10352				-26.8555	0
		-25.0244	3.05176				-26.8555	0
		-25.0244	0				-26.8555	0
		-25.0244	0				-26.2451	6.10352
		-25.0244	0				-26.5503	-3.05176
		-25.6348	-6.10352				-26.8555	-3.05176
		-25.3296	3.05176				-26.5503	3.05176
		-25.3296	0				-26.2451	3.05176
		-25.3296	0				-26.2451	0
		-25.0244	3.05176				-25.9399	3.05176
		-25.3296	-3.05176				-25.9399	0
		-25.0244	3.05176				-25.9399	0
		-25.3296	-3.05176				-25.9399	0
		-25.3296	0				-25.9399	0
		-25.0244	3.05176				-26.2451	-3.05176
		-25.3296	-3.05176				-25.9399	3.05176
		-25.0244	3.05176				-25.9399	0
		-25.6348	-6.10352				-25.9399	0
		-25.0244	6.10352				-25.9399	0
		-25.0244	0				-25.9399	0
		-25.0244	0				-25.6348	3.05176
		-25.0244	0				-25.6348	0
		-25.0244	0				-25.6348	0
		-25.0244	0				-25.6348	0
		-25.0244	0				-25.3296	3.05176
		-25.0244	0				-25.0244	3.05176
		-25.3296	-3.05176				-25.3296	-3.05176
		-25.0244	3.05176				-25.0244	3.05176
		-25.0244	0				-25.3296	-3.05176
		-24.7192	3.05176				-25.0244	3.05176
		-24.4141	3.05176				-25.0244	0
		-24.4141	0				-24.7192	3.05176
		-25.0244	-6.10352				-24.7192	0
		-25.0244	0				-24.4141	3.05176
		-25.3296	-3.05176				-24.7192	-3.05176
		-25.0244	3.05176				-24.1089	6.10352
		-24.4141	6.10352				-24.4141	-3.05176
		-24.7192	-3.05176				-24.7192	-3.05176
		-24.4141	3.05176				-24.4141	3.05176
		-24.4141	0				-24.1089	3.05176
		-25.0244	-6.10352				-24.1089	0
		-25.0244	0				-23.8037	3.05176
		-24.4141	6.10352				-23.4985	3.05176
		-24.4141	0				-23.8037	-3.05176
		-24.4141	0				-23.8037	0
		-24.1089	3.05176				-23.8037	0
		-24.4141	-3.05176				-23.8037	0
		-24.4141	0				-23.4985	3.05176
		-24.4141	0				-23.4985	0
		-24.4141	0				-23.1934	3.05176
		-24.4141	0				-23.1934	0
		-24.1089	3.05176				-23.4985	-3.05176
		-23.8037	3.05176				-23.1934	3.05176
		-23.8037	0				-23.4985	-3.05176
		-23.8037	0				-23.1934	3.05176
		-23.4985	3.05176				-22.8882	3.05176
		-23.8037	-3.05176				-22.8882	0
		-23.8037	0				-22.8882	0
		-23.4985	3.05176				-22.8882	0
		-23.4985	0				-22.8882	0
		-23.4985	0				-22.583	3.05176
		-23.4985	0				-22.583	0
		-23.4985	0				-22.583	0
		-23.4985	0				-22.2778	3.05176
		-23.1934	3.05176				-22.583	-3.05176
		-23.4985	-3.05176				-22.2778	3.05176
		-23.4985	0				-22.2778	0
		-23.4985	0				-22.2778	0
		-23.4985	0				-22.2778	0
		-23.1934	3.05176				-21.9727	3.05176
		-22.8882	3.05176				-21.6675	3.05176
		-22.8882	0				-21.9727	-3.05176
		-23.1934	-3.05176				-21.6675	3.05176
		-23.1934	0				-21.9727	-3.05176
		-23.1934	0				-21.3623	6.10352
		-23.1934	0				-21.3623	0
		-23.1934	0				-21.0571	3.05176
		-22.8882	3.05176				-21.3623	-3.05176
		-22.583	3.05176				-21.3623	0
		-22.8882	-3.05176				-21.0571	3.05176
		-22.8882	0				-21.0571	0
		-22.8882	0				-20.752	3.05176
		-22.8882	0				-20.752	0
		-22.583	3.05176				-20.752	0
		-22.583	0				-20.752	0
		-22.583	0				-20.752	0
		-22.583	0				-20.4468	3.05176
		-22.583	0				-21.0571	-6.10352
		-22.8882	-3.05176				-20.752	3.05176
		-22.583	3.05176				-20.4468	3.05176
		-22.2778	3.05176				-20.1416	3.05176
		-21.9727	3.05176				-20.1416	0
		-22.2778	-3.05176				-20.1416	0
		-22.2778	0				-20.1416	0
		-22.2778	0				-20.1416	0
		-22.2778	0				-19.8364	3.05176
		-21.9727	3.05176				-19.5313	3.05176
		-21.9727	0				-19.8364	-3.05176
		-21.6675	3.05176				-19.5313	3.05176
		-21.9727	-3.05176				-19.5313	0
		-21.9727	0				-18.9209	6.10352
		-21.6675	3.05176				-19.5313	-6.10352
		-21.6675	0				-19.5313	0
		-21.6675	0				-19.5313	0
		-21.3623	3.05176				-18.9209	6.10352
		-21.6675	-3.05176				-18.9209	0
		-21.3623	3.05176				-18.9209	0
		-21.0571	3.05176				-18.6157	3.05176
		-21.0571	0				-18.0054	6.10352
		-21.6675	-6.10352				-18.6157	-6.10352
		-21.3623	3.05176				-18.6157	0
		-21.0571	3.05176				-18.0054	6.10352
		-20.752	3.05176				-18.0054	0
		-20.752	0				-18.0054	0
		-20.752	0				-17.395	6.10352
		-21.0571	-3.05176				-17.7002	-3.05176
		-21.0571	0				-17.395	3.05176
		-20.752	3.05176				-17.395	0
		-20.1416	6.10352				-17.395	0
		-20.1416	0				-17.0898	3.05176
		-19.8364	3.05176				-17.0898	0
		-20.1416	-3.05176				-16.4795	6.10352
		-20.1416	0				-16.7847	-3.05176
		-20.1416	0				-15.8691	9.15527
		-20.1416	0				-16.4795	-6.10352
		-19.8364	3.05176				-15.564	9.15527
		-19.5313	3.05176				-15.564	0
		-19.5313	0				-15.564	0
		-19.5313	0				-15.2588	3.05176
		-18.9209	6.10352				-14.9536	3.05176
		-18.9209	0				-14.9536	0
		-19.2261	-3.05176				-14.6484	3.05176
		-19.2261	0				-13.7329	9.15527
		-18.6157	6.10352				-14.0381	-3.05176
		-18.6157	0				-13.7329	3.05176
		-18.3105	3.05176				-13.4277	3.05176
		-17.395	9.15527				-13.1226	3.05176
		-17.395	0				-12.8174	3.05176
		-17.395	0				-11.9019	9.15527
		-17.0898	3.05176				-12.207	-3.05176
		-16.7847	3.05176				-11.2915	9.15527
		-16.4795	3.05176				-10.6812	6.10352
		-15.564	9.15527				-10.376	3.05176
		-15.2588	3.05176				-9.46045	9.15527
		-14.6484	6.10352				-8.8501	6.10352
		-13.7329	9.15527				-8.23975	6.10352
		-13.4277	3.05176				-7.32422	9.15527
		-12.207	12.207				-6.10352	12.207
		-11.2915	9.15527				-4.88281	12.207
		-10.6812	6.10352				-3.66211	12.207
		-8.54492	21.3623				-1.83105	18.3105
		-7.01904	15.2588				-0.30518	15.2588
		-4.57764	24.4141				2.13623	24.4141
		-2.13623	24.4141				4.57764	24.4141
		1.2207	33.5693				8.23975	36.6211
		5.18799	39.6728				12.207	39.6728
		10.376	51.8799				16.7847	45.7764
		16.7847	64.0869				21.6675	48.8281
		22.8882	61.0352				26.8555	51.8799
		29.2969	64.0869				31.4331	45.7764
		34.1797	48.8281				36.0107	45.7764
		39.0625	48.8281				39.6728	36.6211
		41.8091	27.4658				42.7246	30.5176
		43.335	15.2588				44.5557	18.3105
		43.335	0				45.4712	9.15527
		42.7246	-6.10352				45.4712	0
		41.1987	-15.2588				44.5557	-9.15527
		39.3677	-18.3105				43.335	-12.207
		37.2315	-21.3623				41.8091	-15.2588
		34.1797	-30.5176				40.2832	-15.2588
		31.4331	-27.4658				38.4522	-18.3105
		28.9917	-24.4141				36.3159	-21.3623
		26.2451	-27.4658				34.1797	-21.3623
		23.4985	-27.4658				31.7383	-24.4141
		20.752	-27.4658				29.9072	-18.3105
		18.0054	-27.4658				27.771	-21.3623
		14.9536	-30.5176				25.6348	-21.3623
		12.8174	-21.3623				23.8037	-18.3105
		10.6812	-21.3623				22.2778	-15.2588
		8.54492	-21.3623				19.5312	-27.4658
		6.10352	-24.4141				18.3105	-12.207
		3.96728	-21.3623				16.7847	-15.2588
		1.52588	-24.4141				14.6484	-21.3623
		0	-15.2588				13.1226	-15.2588
		-2.13623	-21.3623				11.2915	-18.3105
		-4.57764	-24.4141				9.46045	-18.3105
		-5.79834	-12.207				7.62939	-18.3105
		-8.23975	-24.4141				6.10352	-15.2588
		-10.376	-21.3623				4.57764	-15.2588
		-11.9019	-15.2588				3.35693	-12.207
		-14.3433	-24.4141				1.52588	-18.3105
		-17.0898	-27.4658				0	-15.2588
		-18.6157	-15.2588				-1.52588	-15.2588
		-20.1416	-15.2588				-3.35693	-18.3105
		-21.9727	-18.3105				-4.57764	-12.207
		-23.4985	-15.2588				-6.40869	-18.3105
		-25.6348	-21.3623				-8.23975	-18.3105
		-26.8555	-12.207				-9.76563	-15.2588
		-28.3813	-15.2588				-11.9019	-21.3623
		-29.6021	-12.207				-13.7329	-18.3105
		-30.5176	-9.15527				-15.564	-18.3105
		-31.7383	-12.207				-17.395	-18.3105
		-32.3486	-6.10352				-19.8364	-24.4141
		-33.2642	-9.15527				-21.0571	-12.207
		-33.2642	0				-22.8882	-18.3105
		-34.1797	-9.15527				-24.4141	-15.2588
		-34.4849	-3.05176				-26.2451	-18.3105
		-34.79	-3.05176				-27.1606	-9.15527
		-35.4004	-6.10352				-28.3813	-12.207
		-36.0107	-6.10352				-30.2124	-18.3105
		-36.6211	-6.10352				-30.2124	0
		-36.6211	0				-31.1279	-9.15527
		-36.9263	-3.05176				-31.7383	-6.10352
		-36.9263	0				-32.0435	-3.05176
		-36.9263	0				-32.959	-9.15527
		-37.8418	-9.15527				-33.8745	-9.15527
		-37.5366	3.05176				-34.1797	-3.05176
		-38.4521	-9.15527				-34.4849	-3.05176
		-38.4521	0				-34.4849	0
		-38.4521	0				-34.4849	0
		-39.0625	-6.10352				-34.79	-3.05176
		-39.3677	-3.05176				-35.0952	-3.05176
		-39.6729	-3.05176				-35.0952	0
		-39.6729	0				-35.4004	-3.05176
		-40.5884	-9.15527				-35.7056	-3.05176
		-40.5884	0				-36.0107	-3.05176
		-40.5884	0				-36.0107	0
		-40.5884	0				-36.0107	0
		-40.8936	-3.05176				-35.7056	3.05176
		-41.1987	-3.05176				-36.0107	-3.05176
		-42.1143	-9.15527				-36.6211	-6.10352
		-42.1143	0				-36.6211	0
		-42.1143	0				-36.9263	-3.05176
		-42.4194	-3.05176				-36.9263	0
		-42.7246	-3.05176				-36.6211	3.05176
		-42.7246	0				-36.6211	0
		-42.7246	0				-36.6211	0
		-43.0298	-3.05176				-36.6211	0
		-43.335	-3.05176				-36.9263	-3.05176
		-43.335	0				-36.9263	0
		-44.2505	-9.15527				-36.9263	0
		-43.335	9.15527				-37.2314	-3.05176
		-43.6401	-3.05176				-37.2314	0
		-44.2505	-6.10352				-36.9263	3.05176
		-44.5557	-3.05176				-36.9263	0
		-44.8608	-3.05176				-37.2314	-3.05176
		-44.2505	6.10352				-36.9263	3.05176
		-44.5557	-3.05176				-36.9263	0
		-44.5557	0				-37.2314	-3.05176
		-44.8608	-3.05176				-37.2314	0
		-44.8608	0				-36.9263	3.05176
		-45.166	-3.05176				-36.9263	0
		-45.166	0				-37.2314	-3.05176
		-45.166	0				-36.9263	3.05176
		-44.8608	3.05176				-36.9263	0
		-44.8608	0				-36.9263	0
		-45.166	-3.05176				-37.2314	-3.05176
		-45.166	0				-36.9263	3.05176
		-45.4712	-3.05176				-36.9263	0
		-44.8608	6.10352				-37.2314	-3.05176
		-45.166	-3.05176				-37.2314	0
		-45.166	0				-37.2314	0
		-45.4712	-3.05176				-36.9263	3.05176
		-45.166	3.05176				-37.2314	-3.05176
		-45.166	0				-37.2314	0
		-45.166	0				-37.2314	0
		-45.166	0				-37.2314	0
		-45.166	0				-37.2314	0
		-45.166	0				-37.5366	-3.05176
		-44.8608	3.05176				-37.2314	3.05176
		-44.8608	0				-37.2314	0
		-45.166	-3.05176				-37.2314	0
		-45.166	0				-36.9263	3.05176
		-44.5557	6.10352				-37.2314	-3.05176
		-45.166	-6.10352				-36.9263	3.05176
		-44.8608	3.05176				-36.9263	0
		-45.166	-3.05176				-36.6211	3.05176
		-45.166	0				-36.9263	-3.05176
		-45.166	0				-36.6211	3.05176
		-44.5557	6.10352				-36.9263	-3.05176
		-44.5557	0				-36.9263	0
		-44.5557	0				-36.9263	0
		-44.2505	3.05176				-36.9263	0
		-44.8608	-6.10352				-37.2314	-3.05176
		-44.8608	0				-36.6211	6.10352
		-44.5557	3.05176				-36.9263	-3.05176
		-44.5557	0				-36.6211	3.05176
		-44.2505	3.05176				-36.6211	0
		-43.9453	3.05176				-36.9263	-3.05176
		-44.2505	-3.05176				-36.9263	0
		-44.5557	-3.05176				-36.9263	0
		-44.5557	0				-36.6211	3.05176
		-44.5557	0				-36.9263	-3.05176
		-44.2505	3.05176				-36.6211	3.05176
		-44.2505	0				-36.9263	-3.05176
		-43.9453	3.05176				-36.9263	0
		-44.2505	-3.05176				-36.6211	3.05176
		-43.6401	6.10352				-36.9263	-3.05176
		-43.6401	0				-36.9263	0
		-43.9453	-3.05176				-36.6211	3.05176
		-43.9453	0				-36.6211	0
		-43.6401	3.05176				-36.6211	0
		-43.9453	-3.05176				-36.9263	-3.05176
		-43.9453	0				-36.6211	3.05176
		-43.335	6.10352				-36.3159	3.05176
		-43.6401	-3.05176				-36.3159	0
		-43.335	3.05176				-36.3159	0
		-43.335	0				-36.6211	-3.05176
		-43.335	0				-36.6211	0
		-43.6401	-3.05176				-36.3159	3.05176
		-43.335	3.05176				-36.3159	0
		-43.0298	3.05176				-36.3159	0
		-43.0298	0				-36.6211	-3.05176
		-42.7246	3.05176				-36.3159	3.05176
		-43.0298	-3.05176				-36.9263	-6.10352
		-42.4194	6.10352				-36.6211	3.05176
		-43.0298	-6.10352				-36.6211	0
		-43.0298	0				-36.6211	0
		-43.0298	0				-36.3159	3.05176
		-42.7246	3.05176				-36.6211	-3.05176
		-42.7246	0				-36.0107	6.10352
		-43.0298	-3.05176				-36.6211	-6.10352
		-42.4194	6.10352				-36.0107	6.10352
		-42.4194	0				-36.9263	-9.15527
		-42.1143	3.05176				-36.9263	0
		-42.1143	0				-36.3159	6.10352
		-42.4194	-3.05176				-36.3159	0
		-42.1143	3.05176				-36.0107	3.05176
		-42.1143	0				-36.0107	0
		-41.5039	6.10352				-36.3159	-3.05176
		-41.8091	-3.05176				-36.6211	-3.05176
		-41.5039	3.05176				-36.0107	6.10352
		-41.5039	0				-35.7056	3.05176
		-41.8091	-3.05176				-36.0107	-3.05176
		-41.8091	0				-35.7056	3.05176
		-41.5039	3.05176				-35.7056	0
		-41.1987	3.05176				-35.4004	3.05176
		-41.1987	0				-35.7056	-3.05176
		-41.1987	0				-36.0107	-3.05176
		-41.1987	0				-35.4004	6.10352
		-41.1987	0				-35.7056	-3.05176
		-41.1987	0				-35.4004	3.05176
		-40.8936	3.05176				-35.4004	0
		-40.8936	0				-35.4004	0
		-40.8936	0				-35.4004	0
		-40.8936	0				-35.4004	0
		-40.5884	3.05176				-35.7056	-3.05176
		-40.2832	3.05176				-35.0952	6.10352
		-40.5884	-3.05176				-35.0952	0
		-40.5884	0				-35.0952	0
		-40.8936	-3.05176				-34.79	3.05176
		-40.2832	6.10352				-35.0952	-3.05176
		-40.5884	-3.05176				-34.79	3.05176
		-40.2832	3.05176				-35.0952	-3.05176
		-40.5884	-3.05176				-34.79	3.05176
		-40.2832	3.05176				-34.79	0
		-39.978	3.05176				-35.4004	-6.10352
		-39.978	0				-34.79	6.10352
		-39.6729	3.05176				-35.0952	-3.05176
		-39.978	-3.05176				-34.79	3.05176
		-39.978	0				-34.79	0
		-39.978	0				-34.79	0
		-39.6729	3.05176				-34.79	0
		-39.3677	3.05176				-34.79	0
		-39.6729	-3.05176				-34.79	0
		-39.6729	0				-34.79	0
		-39.3677	3.05176				-34.79	0
		-39.6729	-3.05176				-34.4849	3.05176
		-39.3677	3.05176				-34.1797	3.05176
		-39.0625	3.05176				-33.8745	3.05176
		-39.3677	-3.05176				-34.4849	-6.10352
		-39.0625	3.05176				-34.1797	3.05176
		-39.0625	0				-34.1797	0
		-39.0625	0				-34.1797	0
		-39.0625	0				-33.8745	3.05176
		-39.0625	0				-33.5693	3.05176
		-39.0625	0				-33.8745	-3.05176
		-38.4521	6.10352				-33.5693	3.05176
		-39.0625	-6.10352				-33.5693	0
		-39.0625	0				-33.5693	0
		-38.147	9.15527				-33.8745	-3.05176
		-38.4521	-3.05176				-33.8745	0
		-38.4521	0				-33.5693	3.05176
		-38.4521	0				-33.5693	0
		-38.4521	0				-32.959	6.10352
		-38.147	3.05176				-33.2642	-3.05176
		-38.4521	-3.05176				-33.5693	-3.05176
		-37.8418	6.10352				-33.5693	0
		-38.147	-3.05176				-33.2642	3.05176
		-38.147	0				-33.5693	-3.05176
		-37.8418	3.05176				-32.959	6.10352
		-37.5366	3.05176				-32.959	0
		-37.8418	-3.05176				-32.959	0
		-37.8418	0				-32.959	0
		-38.147	-3.05176				-33.2642	-3.05176
		-37.5366	6.10352				-32.959	3.05176
		-37.2314	3.05176				-33.2642	-3.05176
		-37.5366	-3.05176				-33.2642	0
		-37.5366	0				-32.959	3.05176
		-37.2314	3.05176				-32.959	0
		-37.2314	0				-32.6538	3.05176
		-37.2314	0				-32.6538	0
		-37.2314	0				-32.959	-3.05176
		-36.9263	3.05176				-32.6538	3.05176
		-36.9263	0				-32.6538	0
		-36.6211	3.05176				-32.6538	0
		-36.9263	-3.05176				-32.3486	3.05176
		-36.6211	3.05176				-32.3486	0
		-36.6211	0				-32.3486	0
		-36.9263	-3.05176				-32.3486	0
		-36.6211	3.05176				-32.3486	0
		-36.6211	0				-32.0435	3.05176
		-36.6211	0				-32.0435	0
		-36.6211	0				-32.3486	-3.05176
		-36.6211	0				-32.0435	3.05176
		-36.3159	3.05176				-32.0435	0
		-36.3159	0				-32.3486	-3.05176
		-36.3159	0				-32.0435	3.05176
		-36.0107	3.05176				-31.7383	3.05176
		-36.6211	-6.10352				-32.0435	-3.05176
		-36.6211	0				-32.0435	0
		-36.3159	3.05176				-31.7383	3.05176
		-36.3159	0				-31.7383	0
		-36.0107	3.05176				-32.0435	-3.05176
		-35.7056	3.05176				-31.7383	3.05176
		-35.7056	0				-31.7383	0
		-36.0107	-3.05176				-32.0435	-3.05176
		-35.7056	3.05176				-31.4331	6.10352
		-36.0107	-3.05176				-31.4331	0
		-35.7056	3.05176				-31.4331	0
		-35.7056	0				-31.7383	-3.05176
		-35.7056	0				-31.7383	0
		-35.7056	0				-31.7383	0
		-36.0107	-3.05176				-31.1279	6.10352
		-35.7056	3.05176				-30.8228	3.05176
		-35.7056	0				-31.7383	-9.15527
		-35.4004	3.05176				-31.1279	6.10352
		-35.0952	3.05176				-31.1279	0
		-35.4004	-3.05176				-31.1279	0
		-35.4004	0				-30.8228	3.05176
		-35.0952	3.05176				-30.5176	3.05176
		-35.4004	-3.05176				-30.5176	0
		-35.7056	-3.05176				-30.5176	0
		-35.4004	3.05176				-30.5176	0
		-35.4004	0				-30.5176	0
		-35.0952	3.05176				-30.2124	3.05176
		-34.79	3.05176				-30.2124	0
		-35.0952	-3.05176				-30.5176	-3.05176
		-35.4004	-3.05176				-30.2124	3.05176
		-35.0952	3.05176				-29.9072	3.05176
		-35.0952	0				-30.2124	-3.05176
		-35.0952	0				-30.2124	0
		-35.0952	0				-30.2124	0
		-34.79	3.05176				-30.2124	0
		-34.4849	3.05176				-30.5176	-3.05176
		-34.79	-3.05176				-29.9072	6.10352
		-34.79	0				-29.9072	0
		-34.79	0				-30.2124	-3.05176
		-34.4849	3.05176				-29.9072	3.05176
		-34.79	-3.05176				-29.9072	0
		-35.0952	-3.05176				-29.6021	3.05176
		-34.4849	6.10352				-29.9072	-3.05176
		-34.4849	0				-29.6021	3.05176
		-34.79	-3.05176				-30.2124	-6.10352
		-34.4849	3.05176				-29.6021	6.10352
		-34.4849	0				-29.6021	0
		-34.1797	3.05176				-29.6021	0
		-34.1797	0				-29.6021	0
		-34.4849	-3.05176				-28.9917	6.10352
		-34.4849	0				-28.9917	0
		-34.4849	0				-28.6865	3.05176
		-34.1797	3.05176				-29.2969	-6.10352
		-33.5693	6.10352				-29.2969	0
		-33.8745	-3.05176				-29.2969	0
		-34.1797	-3.05176				-28.6865	6.10352
		-34.1797	0				-28.3813	3.05176
		-33.8745	3.05176				-28.6865	-3.05176
		-34.1797	-3.05176				-28.3813	3.05176
		-33.8745	3.05176				-28.6865	-3.05176
		-33.5693	3.05176				-28.6865	0
		-33.8745	-3.05176				-28.6865	0
		-33.5693	3.05176				-28.0762	6.10352
		-33.5693	0				-28.3813	-3.05176
		-34.1797	-6.10352				-28.0762	3.05176
		-33.5693	6.10352				-28.0762	0
		-33.8745	-3.05176				-28.3813	-3.05176
		-33.5693	3.05176				-28.0762	3.05176
		-33.2642	3.05176				-28.0762	0
		-33.5693	-3.05176				-28.0762	0
		-33.5693	0				-28.0762	0
		-33.5693	0				-27.771	3.05176
		-33.2642	3.05176				-27.771	0
		-33.2642	0				-27.1606	6.10352
		-33.2642	0				-27.1606	0
		-33.2642	0				-28.0762	-9.15527
		-33.2642	0				-27.771	3.05176
		-33.2642	0				-27.1606	6.10352
		-32.959	3.05176				-27.4658	-3.05176
		-32.959	0				-26.8555	6.10352
		-32.3486	6.10352				-26.8555	0
		-32.959	-6.10352				-26.8555	0
		-32.6538	3.05176				-26.8555	0
		-32.959	-3.05176				-26.8555	0
		-32.959	0				-26.8555	0
		-32.959	0				-26.5503	3.05176
		-32.6538	3.05176				-26.5503	0
		-32.3486	3.05176				-26.8555	-3.05176
		-32.6538	-3.05176				-26.5503	3.05176
		-32.6538	0				-26.2451	3.05176
		-32.959	-3.05176				-25.9399	3.05176
		-32.6538	3.05176				-25.9399	0
		-32.6538	0				-25.9399	0
		-32.6538	0				-26.2451	-3.05176
		-32.6538	0				-25.9399	3.05176
		-32.6538	0				-25.9399	0
		-32.6538	0				-25.6348	3.05176
		-32.6538	0				-25.6348	0
		-32.3486	3.05176				-25.6348	0
		-32.6538	-3.05176				-25.6348	0
		-32.959	-3.05176				-25.6348	0
		-32.3486	6.10352				-25.3296	3.05176
		-32.6538	-3.05176				-25.6348	-3.05176
		-32.6538	0				-25.0244	6.10352
		-32.3486	3.05176				-25.3296	-3.05176
		-32.6538	-3.05176				-25.3296	0
		-32.3486	3.05176				-25.3296	0
		-32.0435	3.05176				-25.0244	3.05176
		-32.3486	-3.05176				-25.0244	0
		-32.0435	3.05176				-25.0244	0
		-32.0435	0				-25.0244	0
		-32.3486	-3.05176				-25.0244	0
		-32.3486	0				-24.7192	3.05176
		-32.0435	3.05176				-25.0244	-3.05176
		-32.0435	0				-24.4141	6.10352
		-32.6538	-6.10352				-24.7192	-3.05176
		-32.6538	0				-24.7192	0
		-32.0435	6.10352				-24.7192	0
		-31.7383	3.05176				-24.7192	0
		-31.7383	0				-24.4141	3.05176
		-31.7383	0				-24.1089	3.05176
		-31.7383	0				-23.8037	3.05176
		-31.7383	0				-24.1089	-3.05176
		-31.7383	0				-23.8037	3.05176
		-32.3486	-6.10352				-24.1089	-3.05176
		-31.7383	6.10352				-24.1089	0
		-32.0435	-3.05176				-24.1089	0
		-31.4331	6.10352				-23.4985	6.10352
		-31.7383	-3.05176				-23.8037	-3.05176
		-31.4331	3.05176				-23.1934	6.10352
		-31.7383	-3.05176				-23.1934	0
		-31.4331	3.05176				-23.4985	-3.05176
		-31.4331	0				-23.1934	3.05176
		-31.7383	-3.05176				-22.8882	3.05176
		-31.7383	0				-23.4985	-6.10352
		-31.1279	6.10352				-22.8882	6.10352
		-31.1279	0				-22.8882	0
		-31.1279	0				-22.583	3.05176
		-31.1279	0				-22.583	0
		-31.1279	0				-22.583	0
		-31.1279	0				-22.8882	-3.05176
		-31.1279	0				-22.8882	0
		-31.1279	0				-22.2778	6.10352
		-31.1279	0				-22.2778	0
		-30.8228	3.05176				-21.9727	3.05176
		-30.8228	0				-21.9727	0
		-30.8228	0				-22.2778	-3.05176
		-30.8228	0				-22.2778	0
		-30.8228	0				-21.6675	6.10352
		-30.8228	0				-22.2778	-6.10352
		-30.8228	0				-21.9727	3.05176
		-30.8228	0				-21.6675	3.05176
		-30.8228	0				-21.3623	3.05176
		-30.5176	3.05176				-21.3623	0
		-29.9072	6.10352				-21.3623	0
		-30.5176	-6.10352				-21.3623	0
		-30.5176	0				-21.6675	-3.05176
		-30.5176	0				-21.6675	0
		-30.5176	0				-21.6675	0
		-30.8228	-3.05176				-21.3623	3.05176
		-30.5176	3.05176				-21.0571	3.05176
		-30.2124	3.05176				-21.0571	0
		-30.2124	0				-21.0571	0
		-30.5176	-3.05176				-20.4468	6.10352
		-30.5176	0				-20.4468	0
		-30.5176	0				-20.752	-3.05176
		-30.8228	-3.05176				-20.752	0
		-30.2124	6.10352				-20.4468	3.05176
		-30.2124	0				-20.752	-3.05176
		-29.9072	3.05176				-20.1416	6.10352
		-30.5176	-6.10352				-20.1416	0
		-30.5176	0				-20.1416	0
		-30.5176	0				-20.4468	-3.05176
		-30.2124	3.05176				-20.1416	3.05176
		-30.2124	0				-20.1416	0
		-29.9072	3.05176				-20.1416	0
		-30.2124	-3.05176				-20.1416	0
		-30.2124	0				-19.8364	3.05176
		-29.9072	3.05176				-19.8364	0
		-29.9072	0				-19.8364	0
		-30.2124	-3.05176				-19.2261	6.10352
		-29.6021	6.10352				-19.5313	-3.05176
		-29.9072	-3.05176				-19.8364	-3.05176
		-30.2124	-3.05176				-19.5313	3.05176
		-29.9072	3.05176				-18.9209	6.10352
		-29.9072	0				-18.9209	0
		-30.2124	-3.05176				-18.9209	0
		-29.9072	3.05176				-18.9209	0
		-29.6021	3.05176				-18.9209	0
		-29.6021	0				-18.6157	3.05176
		-29.6021	0				-18.9209	-3.05176
		-29.9072	-3.05176				-18.6157	3.05176
		-29.9072	0				-18.3105	3.05176
		-29.9072	0				-18.3105	0
		-29.2969	6.10352				-18.3105	0
		-29.6021	-3.05176				-18.0054	3.05176
		-29.6021	0				-18.3105	-3.05176
		-29.2969	3.05176				-18.3105	0
		-29.6021	-3.05176				-18.0054	3.05176
		-29.2969	3.05176				-18.0054	0
		-29.2969	0				-18.0054	0
		-29.2969	0				-17.395	6.10352
		-28.6865	6.10352				-17.395	0
		-28.6865	0				-17.395	0
		-29.6021	-9.15527				-17.395	0
		-28.9917	6.10352				-17.395	0
		-29.2969	-3.05176				-17.0898	3.05176
		-29.2969	0				-17.0898	0
		-29.2969	0				-16.4795	6.10352
		-29.2969	0				-16.4795	0
		-28.9917	3.05176				-17.0898	-6.10352
		-28.6865	3.05176				-16.7847	3.05176
		-29.2969	-6.10352				-15.8691	9.15527
		-29.6021	-3.05176				-15.564	3.05176
		-29.6021	0				-15.564	0
		-28.9917	6.10352				-14.9536	6.10352
		-29.2969	-3.05176				-15.2588	-3.05176
		-29.2969	0				-14.9536	3.05176
		-28.9917	3.05176				-14.6484	3.05176
		-29.6021	-6.10352				-14.6484	0
		-29.2969	3.05176				-14.6484	0
		-29.2969	0				-13.7329	9.15527
		-28.9917	3.05176				-13.4277	3.05176
		-28.6865	3.05176				-13.1226	3.05176
		-28.9917	-3.05176				-12.5122	6.10352
		-28.9917	0				-12.5122	0
		-29.2969	-3.05176				-12.207	3.05176
		-29.2969	0				-11.5967	6.10352
		-28.6865	6.10352				-10.9863	6.10352
		-28.6865	0				-10.0708	9.15527
		-28.3813	3.05176				-9.76563	3.05176
		-28.6865	-3.05176				-9.15527	6.10352
		-28.9917	-3.05176				-8.23975	9.15527
		-29.2969	-3.05176				-7.32422	9.15527
		-28.6865	6.10352				-6.10352	12.207
		-28.3813	3.05176				-5.18799	9.15527
		-28.3813	0				-3.66211	15.2588
		-28.3813	0				-2.44141	12.207
		-28.3813	0				-0.91553	15.2588
		-28.3813	0				1.52588	24.4141
		-28.6865	-3.05176				3.96728	24.4141
		-28.3813	3.05176				7.01904	30.5176
		-28.6865	-3.05176				10.9863	39.6728
		-28.3813	3.05176				14.3433	33.5693
		-28.0762	3.05176				19.5312	51.8799
		-28.3813	-3.05176				24.4141	48.8281
		-28.3813	0				28.9917	45.7764
		-28.0762	3.05176				33.5693	45.7764
		-28.3813	-3.05176				37.8418	42.7246
		-28.3813	0				40.8935	30.5176
		-28.0762	3.05176				43.6401	27.4658
		-28.6865	-6.10352				45.166	15.2588
		-28.3813	3.05176				45.4712	3.05176
		-28.3813	0				45.4712	0
		-28.0762	3.05176				45.166	-3.05176
		-28.0762	0				43.335	-18.3105
		-28.0762	0				42.1143	-12.207
		-28.0762	0				40.5884	-15.2588
		-28.3813	-3.05176				38.7573	-18.3105
		-28.3813	0				36.6211	-21.3623
		-27.771	6.10352				33.8745	-27.4658
		-28.0762	-3.05176				31.7383	-21.3623
		-27.771	3.05176				30.2124	-15.2588
		-28.0762	-3.05176				27.771	-24.4141
		-28.0762	0				25.9399	-18.3105
		-27.4658	6.10352				23.8037	-21.3623
		-28.0762	-6.10352				22.583	-12.207
		-28.3813	-3.05176				20.752	-18.3105
		-28.0762	3.05176				18.9209	-18.3105
		-28.0762	0				17.0898	-18.3105
		-27.771	3.05176				15.2588	-18.3105
		-27.771	0				13.4277	-18.3105
		-28.0762	-3.05176				11.9019	-15.2588
		-28.0762	0				10.376	-15.2588
		-27.771	3.05176				8.8501	-15.2588
		-28.0762	-3.05176				7.32422	-15.2588
		-27.4658	6.10352				5.49316	-18.3105
		-28.0762	-6.10352				3.96728	-15.2588
		-27.771	3.05176				2.74658	-12.207
		-27.771	0				1.2207	-15.2588
		-27.771	0				-0.61035	-18.3105
		-27.771	0				-2.13623	-15.2588
		-27.771	0				-3.66211	-15.2588
		-27.771	0				-5.49316	-18.3105
		-27.771	0				-7.01904	-15.2588
		-28.3813	-6.10352				-8.8501	-18.3105
		-28.0762	3.05176				-10.6812	-18.3105
		-27.771	3.05176				-12.8174	-21.3623
		-27.771	0				-14.3433	-15.2588
		-27.1606	6.10352				-16.4795	-21.3623
		-27.4658	-3.05176				-18.3105	-18.3105
		-27.771	-3.05176				-20.1416	-18.3105
		-27.1606	6.10352				-21.3623	-12.207
		-28.0762	-9.15527				-23.1934	-18.3105
		-27.771	3.05176				-24.4141	-12.207
		-27.1606	6.10352				-25.6348	-12.207
		-27.1606	0				-27.4658	-18.3105
		-27.1606	0				-28.3813	-9.15527
		-26.8555	3.05176				-29.2969	-9.15527
		-26.8555	0				-30.2124	-9.15527
		-27.4658	-6.10352				-31.1279	-9.15527
		-27.4658	0				-31.1279	0
		-27.4658	0				-32.6538	-15.2588
		-27.771	-3.05176				-33.2642	-6.10352
		-27.1606	6.10352				-33.2642	0
		-27.1606	0				-33.8745	-6.10352
		-26.8555	3.05176				-34.1797	-3.05176
		-27.1606	-3.05176				-34.4849	-3.05176
		-26.8555	3.05176				-34.79	-3.05176
		-27.4658	-6.10352				-34.79	0
		-26.8555	6.10352				-35.4004	-6.10352
		-26.8555	0				-35.4004	0
		-27.1606	-3.05176				-35.7056	-3.05176
		-26.8555	3.05176				-35.4004	3.05176
		-26.8555	0				-35.7056	-3.05176
		-26.8555	0				-35.7056	0
		-26.5503	3.05176				-35.4004	3.05176
		-26.5503	0				-35.4004	0
		-27.1606	-6.10352				-36.3159	-9.15527
		-26.8555	3.05176				-36.6211	-3.05176
		-26.8555	0				-36.3159	3.05176
		-26.2451	6.10352				-36.6211	-3.05176
		-26.8555	-6.10352				-36.6211	0
		-26.5503	3.05176				-36.3159	3.05176
		-26.8555	-3.05176				-36.9263	-6.10352
		-26.5503	3.05176				-36.9263	0
		-26.5503	0				-36.9263	0
		-26.5503	0				-37.2314	-3.05176
		-26.8555	-3.05176				-36.9263	3.05176
		-26.2451	6.10352				-36.9263	0
		-26.5503	-3.05176				-37.5366	-6.10352
		-26.2451	3.05176				-36.9263	6.10352
		-26.2451	0				-37.2314	-3.05176
		-26.2451	0				-37.5366	-3.05176
		-26.2451	0				-37.5366	0
		-26.5503	-3.05176				-37.5366	0
		-26.8555	-3.05176				-37.5366	0
		-26.2451	6.10352				-37.5366	0
		-26.2451	0				-37.2314	3.05176
		-26.2451	0				-37.8418	-6.10352
		-26.2451	0				-37.5366	3.05176
		-26.2451	0				-37.5366	0
		-25.9399	3.05176				-37.8418	-3.05176
		-26.2451	-3.05176				-37.2314	6.10352
		-26.5503	-3.05176				-37.5366	-3.05176
		-26.2451	3.05176				-37.2314	3.05176
		-25.6348	6.10352				-37.8418	-6.10352
		-25.9399	-3.05176				-37.5366	3.05176
		-25.6348	3.05176				-37.5366	0
		-25.9399	-3.05176				-37.5366	0
		-25.9399	0				-37.2314	3.05176
		-25.9399	0				-37.2314	0
		-25.6348	3.05176				-37.8418	-6.10352
		-25.6348	0				-37.2314	6.10352
		-25.6348	0				-37.2314	0
		-25.9399	-3.05176				-37.2314	0
		-25.9399	0				-37.2314	0
		-25.6348	3.05176				-37.2314	0
		-25.6348	0				-37.5366	-3.05176
		-25.6348	0				-37.5366	0
		-25.6348	0				-37.5366	0
		-25.9399	-3.05176				-36.9263	6.10352
		-25.9399	0				-37.2314	-3.05176
		-25.3296	6.10352				-36.9263	3.05176
		-25.3296	0				-37.2314	-3.05176
		-25.3296	0				-37.2314	0
		-25.3296	0				-37.5366	-3.05176
		-25.6348	-3.05176				-37.2314	3.05176
		-26.2451	-6.10352				-37.2314	0
		-25.6348	6.10352				-37.2314	0
		-25.6348	0				-36.9263	3.05176
		-25.6348	0				-37.2314	-3.05176
		-25.3296	3.05176				-36.9263	3.05176
		-25.6348	-3.05176				-37.2314	-3.05176
		-25.6348	0				-37.5366	-3.05176
		-25.6348	0				-37.2314	3.05176
		-25.6348	0				-37.2314	0
		-25.6348	0				-37.2314	0
		-25.6348	0				-37.2314	0
		-25.0244	6.10352				-36.6211	6.10352
		-25.6348	-6.10352				-37.2314	-6.10352
		-25.3296	3.05176				-37.2314	0
		-25.3296	0				-37.2314	0
		-25.6348	-3.05176				-37.2314	0
		-25.3296	3.05176				-36.9263	3.05176
		-25.6348	-3.05176				-36.6211	3.05176
		-25.3296	3.05176				-36.3159	3.05176
		-25.3296	0				-36.6211	-3.05176
		-25.3296	0				-36.3159	3.05176
		-25.3296	0				-36.9263	-6.10352
		-25.3296	0				-36.6211	3.05176
		-25.6348	-3.05176				-36.3159	3.05176
		-25.0244	6.10352				-36.6211	-3.05176
		-25.6348	-6.10352				-36.0107	6.10352
		-25.0244	6.10352				-36.0107	0
		-25.6348	-6.10352				-36.3159	-3.05176
		-25.6348	0				-36.3159	0
		-25.0244	6.10352				-36.0107	3.05176
		-25.6348	-6.10352				-36.3159	-3.05176
		-25.0244	6.10352				-36.6211	-3.05176
		-25.0244	0				-35.7056	9.15527
		-25.3296	-3.05176				-36.0107	-3.05176
		-25.3296	0				-36.0107	0
		-25.3296	0				-36.0107	0
		-25.3296	0				-36.0107	0
		-25.0244	3.05176				-36.0107	0
		-24.7192	3.05176				-35.7056	3.05176
		-25.0244	-3.05176				-35.7056	0
		-25.0244	0				-36.0107	-3.05176
		-25.0244	0				-35.4004	6.10352
		-25.3296	-3.05176				-35.7056	-3.05176
		-25.3296	0				-35.4004	3.05176
		-25.0244	3.05176				-35.4004	0
		-25.0244	0				-35.4004	0
		-24.7192	3.05176				-35.7056	-3.05176
		-24.7192	0				-35.4004	3.05176
		-25.3296	-6.10352				-35.4004	0
		-25.3296	0				-35.4004	0
		-25.0244	3.05176				-35.0952	3.05176
		-24.7192	3.05176				-35.0952	0
		-24.7192	0				-35.0952	0
		-25.0244	-3.05176				-35.0952	0
		-25.0244	0				-35.4004	-3.05176
		-25.0244	0				-34.79	6.10352
		-25.0244	0				-34.79	0
		-25.0244	0				-35.0952	-3.05176
		-24.7192	3.05176				-35.0952	0
		-25.0244	-3.05176				-34.79	3.05176
		-25.0244	0				-34.79	0
		-24.7192	3.05176				-35.0952	-3.05176
		-25.3296	-6.10352				-35.0952	0
		-25.0244	3.05176				-35.0952	0
		-24.7192	3.05176				-35.0952	0
		-25.0244	-3.05176				-34.79	3.05176
		-24.7192	3.05176				-34.79	0
		-24.7192	0				-34.4849	3.05176
		-25.0244	-3.05176				-34.79	-3.05176
		-25.0244	0				-34.79	0
		-25.0244	0				-34.79	0
		-25.0244	0				-34.79	0
		-24.7192	3.05176				-34.4849	3.05176
		-24.7192	0				-34.79	-3.05176
		-25.0244	-3.05176				-34.4849	3.05176
		-25.0244	0				-34.4849	0
		-25.0244	0				-34.79	-3.05176
		-25.0244	0				-34.4849	3.05176
		-25.3296	-3.05176				-34.79	-3.05176
		-24.7192	6.10352				-34.79	0
		-25.0244	-3.05176				-34.79	0
		-24.7192	3.05176				-34.4849	3.05176
		-25.0244	-3.05176				-34.4849	0
		-25.0244	0				-34.1797	3.05176
		-25.0244	0				-34.4849	-3.05176
		-24.7192	3.05176				-34.4849	0
		-25.3296	-6.10352				-35.0952	-6.10352
		-24.7192	6.10352				-34.1797	9.15527
		-24.7192	0				-34.1797	0
		-25.0244	-3.05176				-34.1797	0
		-25.3296	-3.05176				-33.5693	6.10352
		-25.0244	3.05176				-33.5693	0
		-24.7192	3.05176				-33.8745	-3.05176
		-25.0244	-3.05176				-34.1797	-3.05176
		-24.7192	3.05176				-33.8745	3.05176
		-24.7192	0				-33.5693	3.05176
		-24.4141	3.05176				-33.8745	-3.05176
		-25.0244	-6.10352				-33.2642	6.10352
		-24.7192	3.05176				-33.2642	0
		-25.0244	-3.05176				-33.5693	-3.05176
		-24.7192	3.05176				-33.5693	0
		-24.7192	0				-33.8745	-3.05176
		-25.0244	-3.05176				-33.5693	3.05176
		-25.3296	-3.05176				-33.2642	3.05176
		-25.0244	3.05176				-32.959	3.05176
		-24.7192	3.05176				-32.959	0
		-24.7192	0				-32.959	0
		-24.7192	0				-32.959	0
		-25.0244	-3.05176				-32.959	0
		-25.0244	0				-32.959	0
		-25.0244	0				-32.6538	3.05176
		-24.4141	6.10352				-33.2642	-6.10352
		-24.7192	-3.05176				-32.959	3.05176
		-24.7192	0				-32.6538	3.05176
		-24.4141	3.05176				-32.959	-3.05176
		-24.7192	-3.05176				-32.959	0
		-24.7192	0				-32.959	0
		-24.4141	3.05176				-32.3486	6.10352
		-24.4141	0				-32.6538	-3.05176
		-24.4141	0				-32.3486	3.05176
		-24.7192	-3.05176				-32.6538	-3.05176
		-24.4141	3.05176				-32.6538	0
		-24.4141	0				-32.3486	3.05176
		-24.1089	3.05176				-32.3486	0
		-24.4141	-3.05176				-32.0435	3.05176
		-24.4141	0				-32.0435	0
		-24.4141	0				-32.3486	-3.05176
		-24.1089	3.05176				-32.3486	0
		-24.1089	0				-32.3486	0
		-24.4141	-3.05176				-31.7383	6.10352
		-24.4141	0				-32.0435	-3.05176
		-24.4141	0				-31.7383	3.05176
		-24.4141	0				-31.7383	0
		-23.8037	6.10352				-31.7383	0
		-24.4141	-6.10352				-32.0435	-3.05176
		-24.4141	0				-31.7383	3.05176
		-24.1089	3.05176				-31.7383	0
		-24.4141	-3.05176				-31.4331	3.05176
		-24.4141	0				-30.8228	6.10352
		-24.1089	3.05176				-31.7383	-9.15527
		-23.8037	3.05176				-31.7383	0
		-23.8037	0				-31.4331	3.05176
		-23.8037	0				-31.4331	0
		-24.1089	-3.05176				-31.1279	3.05176
		-24.1089	0				-31.4331	-3.05176
		-23.8037	3.05176				-30.8228	6.10352
		-24.1089	-3.05176				-30.8228	0
		-23.4985	6.10352				-30.8228	0
		-23.8037	-3.05176				-30.8228	0
		-23.8037	0				-30.8228	0
		-23.4985	3.05176				-31.1279	-3.05176
		-23.8037	-3.05176				-31.1279	0
		-24.1089	-3.05176				-30.8228	3.05176
		-23.8037	3.05176				-30.5176	3.05176
		-23.8037	0				-30.5176	0
		-23.4985	3.05176				-30.5176	0
		-23.1934	3.05176				-30.5176	0
		-23.4985	-3.05176				-30.8228	-3.05176
		-23.8037	-3.05176				-30.2124	6.10352
		-23.4985	3.05176				-30.2124	0
		-23.4985	0				-30.2124	0
		-23.1934	3.05176				-29.9072	3.05176
		-23.4985	-3.05176				-29.9072	0
		-23.4985	0				-30.2124	-3.05176
		-23.1934	3.05176				-30.2124	0
		-22.8882	3.05176				-29.9072	3.05176
		-23.1934	-3.05176				-30.2124	-3.05176
		-23.4985	-3.05176				-30.2124	0
		-23.1934	3.05176				-29.6021	6.10352
		-23.1934	0				-29.9072	-3.05176
		-22.8882	3.05176				-29.2969	6.10352
		-22.8882	0				-29.6021	-3.05176
		-22.8882	0				-29.2969	3.05176
		-23.1934	-3.05176				-29.2969	0
		-23.4985	-3.05176				-29.6021	-3.05176
		-23.1934	3.05176				-29.2969	3.05176
		-23.1934	0				-29.9072	-6.10352
		-22.8882	3.05176				-29.2969	6.10352
		-22.8882	0				-29.2969	0
		-23.1934	-3.05176				-28.6865	6.10352
		-22.583	6.10352				-29.2969	-6.10352
		-22.583	0				-28.6865	6.10352
		-22.583	0				-28.6865	0
		-22.8882	-3.05176				-28.9917	-3.05176
		-22.8882	0				-28.6865	3.05176
		-22.8882	0				-28.3813	3.05176
		-22.583	3.05176				-28.6865	-3.05176
		-22.583	0				-28.6865	0
		-22.583	0				-28.0762	6.10352
		-22.2778	3.05176				-27.771	3.05176
		-22.8882	-6.10352				-28.3813	-6.10352
		-22.583	3.05176				-28.0762	3.05176
		-22.8882	-3.05176				-28.3813	-3.05176
		-22.8882	0				-28.0762	3.05176
		-22.583	3.05176				-27.771	3.05176
		-22.8882	-3.05176				-27.4658	3.05176
		-22.2778	6.10352				-27.4658	0
		-22.583	-3.05176				-27.771	-3.05176
		-22.8882	-3.05176				-27.771	0
		-22.583	3.05176				-27.4658	3.05176
		-22.583	0				-27.771	-3.05176
		-22.2778	3.05176				-27.4658	3.05176
		-22.8882	-6.10352				-27.4658	0
		-22.583	3.05176				-27.1606	3.05176
		-22.583	0				-26.8555	3.05176
		-22.583	0				-27.1606	-3.05176
		-22.583	0				-26.8555	3.05176
		-22.583	0				-26.8555	0
		-22.583	0				-26.8555	0
		-22.583	0				-26.8555	0
		-22.583	0				-25.9399	9.15527
		-22.583	0				-26.2451	-3.05176
		-22.583	0				-26.2451	0
		-22.583	0				-26.2451	0
		-22.583	0				-26.5503	-3.05176
		-22.2778	3.05176				-26.2451	3.05176
		-22.8882	-6.10352				-26.2451	0
		-22.583	3.05176				-25.9399	3.05176
		-22.583	0				-26.2451	-3.05176
		-22.583	0				-25.6348	6.10352
		-22.583	0				-25.6348	0
		-22.8882	-3.05176				-25.6348	0
		-22.583	3.05176				-25.6348	0
		-22.583	0				-25.9399	-3.05176
		-22.583	0				-25.6348	3.05176
		-23.1934	-6.10352				-25.3296	3.05176
		-22.8882	3.05176				-25.0244	3.05176
		-22.8882	0				-25.3296	-3.05176
		-22.8882	0				-25.6348	-3.05176
		-22.8882	0				-25.6348	0
		-22.8882	0				-25.3296	3.05176
		-22.583	3.05176				-25.0244	3.05176
		-22.8882	-3.05176				-25.3296	-3.05176
		-23.1934	-3.05176				-25.0244	3.05176
		-22.583	6.10352				-25.0244	0
		-22.8882	-3.05176				-25.0244	0
		-22.583	3.05176				-25.0244	0
		-22.583	0				-25.0244	0
		-22.583	0				-25.0244	0
		-22.583	0				-24.7192	3.05176
		-22.8882	-3.05176				-25.0244	-3.05176
		-22.2778	6.10352				-24.7192	3.05176
		-22.2778	0				-25.3296	-6.10352
		-22.2778	0				-24.4141	9.15527
		-22.583	-3.05176				-24.4141	0
		-22.583	0				-24.4141	0
		-22.583	0				-24.4141	0
		-22.2778	3.05176				-24.4141	0
		-21.9727	3.05176				-24.1089	3.05176
		-22.2778	-3.05176				-24.4141	-3.05176
		-22.8882	-6.10352				-24.4141	0
		-22.8882	0				-23.8037	6.10352
		-22.2778	6.10352				-23.8037	0
		-22.8882	-6.10352				-23.4985	3.05176
		-22.8882	0				-23.8037	-3.05176
		-22.583	3.05176				-23.8037	0
		-22.2778	3.05176				-23.8037	0
		-22.583	-3.05176				-23.8037	0
		-22.583	0				-23.4985	3.05176
		-22.583	0				-23.8037	-3.05176
		-22.8882	-3.05176				-23.1934	6.10352
		-22.2778	6.10352				-23.4985	-3.05176
		-22.583	-3.05176				-23.4985	0
		-22.2778	3.05176				-23.4985	0
		-22.2778	0				-23.1934	3.05176
		-22.583	-3.05176				-23.1934	0
		-22.583	0				-23.1934	0
		-22.8882	-3.05176				-22.8882	3.05176
		-22.583	3.05176				-23.1934	-3.05176
		-22.583	0				-22.8882	3.05176
		-22.583	0				-22.8882	0
		-22.583	0				-22.8882	0
		-22.583	0				-22.583	3.05176
		-22.583	0				-22.8882	-3.05176
		-22.583	0				-22.583	3.05176
		-22.8882	-3.05176				-22.2778	3.05176
		-22.583	3.05176				-22.2778	0
		-22.8882	-3.05176				-22.583	-3.05176
		-22.583	3.05176				-22.2778	3.05176
		-22.583	0				-22.583	-3.05176
		-22.2778	3.05176				-22.2778	3.05176
		-22.2778	0				-21.9727	3.05176
		-21.9727	3.05176				-21.9727	0
		-22.2778	-3.05176				-22.2778	-3.05176
		-22.2778	0				-21.9727	3.05176
		-21.9727	3.05176				-21.9727	0
		-22.2778	-3.05176				-21.9727	0
		-21.9727	3.05176				-21.6675	3.05176
		-22.2778	-3.05176				-21.3623	3.05176
		-21.9727	3.05176				-21.6675	-3.05176
		-21.9727	0				-21.3623	3.05176
		-21.6675	3.05176				-21.0571	3.05176
		-21.9727	-3.05176				-21.3623	-3.05176
		-22.2778	-3.05176				-21.0571	3.05176
		-21.9727	3.05176				-21.0571	0
		-21.9727	0				-21.3623	-3.05176
		-21.9727	0				-21.0571	3.05176
		-21.6675	3.05176				-21.0571	0
		-21.6675	0				-20.752	3.05176
[truncated: 3,273 more rows]
[truncated: 1 more columns]

## Sheet: Supplemental 1
Supplemental Figure 1
Males
Treatment	25mM	80mM	250mM	800mM
Hot Plate Latency (s)	15.4	20.54	30	29.85
	15.38	18.53	24.505	30
	12.03	22	23.84	29.25
	14.12	21.8	22.925	30
	19.94	22.06	25.905	30

## Sheet: Supplemental 2
Supplemental Figure 2	Hot Plate Latency (s)
Males	Treatment	No Naloxone																				Naloxone
	Saline	28.01	30	26.6	26.3	30																26.02	30	27.9	17.62	20.9
	Morphine	15.2	14.98	15.5	17.3	18.4																28.32	26.7	27.02	25.287	24.03
